# Supplementary material for: Genetic and Structure-Function Studies of Missense Mutations in Human Endothelial Lipase
Source: PLoS One. 2013 Mar 25;8(3):e55716. doi: 10.1371/journal.pone.0055716 (PMC3607615; doi:10.1371/journal.pone.0055716)
Supplement: Supporting Information S1 — File S1, The lipid panel in the SLVDS carriers of LIPG T111I missense. File S2, Human EL protein sequence with highlighting all known structural motifs and missense mutations. File S3, Structure-function correlation of all known missense mutations in EL. File S4, Structural close-up of all known missense mutations in EL structural model. File S5, Atomic coordinates for the complete EL homodimer molecular model (separate file, PDB format). File S6, The list of primers used in LIPG mutagenesis. File S7, Western blot of media containing EL. (ZIP) [file pone.0055716.s001.zip › Supporting Files/S-5.pdb]

HEADER    HYDROLASE
TITLE     HUMAN ENDOTHELIAL LIPASE HOMOLOGY MODEL
COMPND    MOL_ID: 1;                                                            
COMPND   2 MOLECULE: PROTEIN (PANCREATIC LIPASE RELATED PROTEIN 2);             
COMPND   3 CHAIN: A;                                                            
COMPND   4 EC: 3.1.1.3;                                                         
COMPND   5 ENGINEERED: YES                                                      
SOURCE    MOL_ID: 1;                                                            
SOURCE   2 ORGANISM_SCIENTIFIC: HOMO SAPIENS;                                     
SOURCE   3 ORGANISM_COMMON: HUMAN;                                                
SOURCE   4 ORGANISM_TAXID: 9606;                                                
SOURCE   5 ORGAN: EPITHELIAL;                                                     
SOURCE   6 MOL_ID: 2;                                                           
SOURCE   7 ORGANISM_SCIENTIFIC: HOMO SAPIENS;                                     
SOURCE   8 ORGANISM_COMMON: HUMAN;                                                
SOURCE   9 ORGANISM_TAXID: 9606;                                                
SOURCE  10 ORGAN: EPITHELIAL                                                      
REMARK   Accelrys Discovery Studio PDB file
REMARK   Created:  Fri Dec 09 2011
REMARK	  PANCREATIC LIPASE 1BU8 WAS USED TO BUILD EL HOMOLOGY MODEL
JRNL        AUTH   J.HERMOSO,D.PIGNOL,B.KERFELEC,I.CRENON,C.CHAPUS,             
JRNL        AUTH 2 J.C.FONTECILLA-CAMPS                                         
JRNL        TITL   LIPASE ACTIVATION BY NONIONIC DETERGENTS. THE                
JRNL        TITL 2 CRYSTAL STRUCTURE OF THE PORCINE                             
JRNL        TITL 3 LIPASE-COLIPASE-TETRAETHYLENE GLYCOL MONOOCTYL               
JRNL        TITL 4 ETHER COMPLEX.                                               
JRNL        REF    J.BIOL.CHEM.                  V. 271 18007 1996              
JRNL        REFN                   ISSN 0021-9258                               
JRNL        PMID   8663362                                                      
JRNL        DOI    10.1074/JBC.271.30.18007                                     
SSBOND   1 CYS R    9    CYS R   16                                     
SSBOND   2 CYS R   64    CYS R   77                                     
SSBOND   3 CYS R  252    CYS R  272                                     
SSBOND   4 CYS R  297    CYS R  308                                     
SSBOND   5 CYS R  311    CYS R  316                                     
SSBOND   6 CYS R  463    CYS R  483                                     
SSBOND   7 CYS L   64    CYS L   77                                     
SSBOND   8 CYS L  252    CYS L  272                                     
SSBOND   9 CYS L  297    CYS L  308                                     
SSBOND  10 CYS L  311    CYS L  316                                     
SSBOND  11 CYS L  463    CYS L  483                                     
ATOM      1  N   PRO R   6     -31.419   2.465  65.821  1.00  0.00           N1+
ATOM      2  HT1 PRO R   6     -31.093   2.101  64.902  1.00  0.00           H  
ATOM      3  HT2 PRO R   6     -31.393   1.705  66.531  1.00  0.00           H  
ATOM      4  CD  PRO R   6     -32.784   3.006  65.684  0.68  0.00           C  
ATOM      5  CA  PRO R   6     -30.553   3.590  66.233  1.00  0.00           C  
ATOM      6  CB  PRO R   6     -31.401   4.859  66.201  1.00  0.00           C  
ATOM      7  CG  PRO R   6     -32.578   4.470  65.324  1.00  0.00           C  
ATOM      8  C   PRO R   6     -29.925   3.386  67.601  1.00  0.00           C  
ATOM      9  O   PRO R   6     -28.770   3.723  67.824  1.00  0.00           O  
ATOM     10  N   LEU R   7     -30.735   2.773  68.493  1.00  0.00           N  
ATOM     11  HN  LEU R   7     -31.676   2.560  68.232  1.00  0.00           H  
ATOM     12  CA  LEU R   7     -30.185   2.263  69.750  1.00  0.00           C  
ATOM     13  CB  LEU R   7     -31.270   2.286  70.830  1.00  0.00           C  
ATOM     14  CG  LEU R   7     -31.353   3.599  71.610  1.00  0.00           C  
ATOM     15  CD1 LEU R   7     -32.609   3.673  72.478  1.00  0.00           C  
ATOM     16  CD2 LEU R   7     -30.088   3.877  72.424  1.00  0.00           C  
ATOM     17  C   LEU R   7     -29.652   0.840  69.663  1.00  0.00           C  
ATOM     18  O   LEU R   7     -29.434   0.184  70.675  1.00  0.00           O  
ATOM     19  N   LEU R   8     -29.452   0.390  68.405  1.00  0.00           N  
ATOM     20  HN  LEU R   8     -29.641   0.981  67.623  1.00  0.00           H  
ATOM     21  CA  LEU R   8     -28.895  -0.946  68.200  1.00  0.00           C  
ATOM     22  CB  LEU R   8     -29.140  -1.457  66.768  1.00  0.00           C  
ATOM     23  CG  LEU R   8     -28.208  -0.939  65.660  1.00  0.00           C  
ATOM     24  CD1 LEU R   8     -28.314  -1.771  64.382  1.00  0.00           C  
ATOM     25  CD2 LEU R   8     -28.331   0.556  65.368  1.00  0.00           C  
ATOM     26  C   LEU R   8     -27.438  -1.072  68.601  1.00  0.00           C  
ATOM     27  O   LEU R   8     -26.679  -0.109  68.597  1.00  0.00           O  
ATOM     28  N   CYS R   9     -27.102  -2.316  68.982  1.00  0.00           N  
ATOM     29  HN  CYS R   9     -27.746  -3.075  68.889  1.00  0.00           H  
ATOM     30  CA  CYS R   9     -25.773  -2.509  69.549  1.00  0.00           C  
ATOM     31  CB  CYS R   9     -25.827  -3.382  70.804  1.00  0.00           C  
ATOM     32  SG  CYS R   9     -25.845  -2.553  72.418  1.00  0.00           S  
ATOM     33  C   CYS R   9     -24.707  -2.963  68.577  1.00  0.00           C  
ATOM     34  O   CYS R   9     -24.838  -3.949  67.862  1.00  0.00           O  
ATOM     35  N   PHE R  10     -23.628  -2.161  68.612  1.00  0.00           N  
ATOM     36  HN  PHE R  10     -23.625  -1.376  69.230  1.00  0.00           H  
ATOM     37  CA  PHE R  10     -22.427  -2.491  67.848  1.00  0.00           C  
ATOM     38  CB  PHE R  10     -21.821  -1.188  67.305  1.00  0.00           C  
ATOM     39  CG  PHE R  10     -22.544  -0.706  66.063  1.00  0.00           C  
ATOM     40  CD1 PHE R  10     -21.800  -0.550  64.873  1.00  0.00           C  
ATOM     41  CD2 PHE R  10     -23.926  -0.409  66.099  1.00  0.00           C  
ATOM     42  CE1 PHE R  10     -22.441  -0.088  63.708  1.00  0.00           C  
ATOM     43  CE2 PHE R  10     -24.571   0.049  64.934  1.00  0.00           C  
ATOM     44  CZ  PHE R  10     -23.820   0.208  63.752  1.00  0.00           C  
ATOM     45  C   PHE R  10     -21.416  -3.191  68.736  1.00  0.00           C  
ATOM     46  O   PHE R  10     -21.633  -3.369  69.929  1.00  0.00           O  
ATOM     47  N   TRP R  11     -20.298  -3.589  68.099  1.00  0.00           N  
ATOM     48  HN  TRP R  11     -20.168  -3.436  67.119  1.00  0.00           H  
ATOM     49  CA  TRP R  11     -19.318  -4.309  68.905  1.00  0.00           C  
ATOM     50  CB  TRP R  11     -19.387  -5.813  68.617  1.00  0.00           C  
ATOM     51  CG  TRP R  11     -18.815  -6.582  69.786  1.00  0.00           C  
ATOM     52  CD2 TRP R  11     -19.367  -6.717  71.114  1.00  0.00           C  
ATOM     53  CE2 TRP R  11     -18.460  -7.533  71.869  1.00  0.00           C  
ATOM     54  CE3 TRP R  11     -20.541  -6.220  71.723  1.00  0.00           C  
ATOM     55  CD1 TRP R  11     -17.619  -7.316  69.807  1.00  0.00           C  
ATOM     56  NE1 TRP R  11     -17.406  -7.876  71.029  1.00  0.00           N  
ATOM     57  HE1 TRP R  11     -16.636  -8.430  71.276  1.00  0.00           H  
ATOM     58  CZ2 TRP R  11     -18.745  -7.836  73.218  1.00  0.00           C  
ATOM     59  CZ3 TRP R  11     -20.814  -6.530  73.072  1.00  0.00           C  
ATOM     60  CH2 TRP R  11     -19.921  -7.333  73.815  1.00  0.00           C  
ATOM     61  C   TRP R  11     -17.898  -3.785  68.807  1.00  0.00           C  
ATOM     62  O   TRP R  11     -17.210  -3.614  69.807  1.00  0.00           O  
ATOM     63  N   SER R  12     -17.494  -3.541  67.544  1.00  0.00           N  
ATOM     64  HN  SER R  12     -18.132  -3.652  66.783  1.00  0.00           H  
ATOM     65  CA  SER R  12     -16.127  -3.071  67.321  1.00  0.00           C  
ATOM     66  CB  SER R  12     -15.718  -3.363  65.873  1.00  0.00           C  
ATOM     67  OG  SER R  12     -14.334  -3.057  65.680  1.00  0.00           O  
ATOM     68  HG  SER R  12     -14.223  -2.141  65.895  1.00  0.00           H  
ATOM     69  C   SER R  12     -15.933  -1.598  67.633  1.00  0.00           C  
ATOM     70  O   SER R  12     -14.995  -1.203  68.313  1.00  0.00           O  
ATOM     71  N   LEU R  13     -16.877  -0.804  67.095  1.00  0.00           N  
ATOM     72  HN  LEU R  13     -17.660  -1.196  66.612  1.00  0.00           H  
ATOM     73  CA  LEU R  13     -16.738   0.640  67.273  1.00  0.00           C  
ATOM     74  CB  LEU R  13     -17.421   1.372  66.114  1.00  0.00           C  
ATOM     75  CG  LEU R  13     -17.006   0.882  64.724  1.00  0.00           C  
ATOM     76  CD1 LEU R  13     -17.823   1.559  63.629  1.00  0.00           C  
ATOM     77  CD2 LEU R  13     -15.501   0.970  64.461  1.00  0.00           C  
ATOM     78  C   LEU R  13     -17.298   1.120  68.597  1.00  0.00           C  
ATOM     79  O   LEU R  13     -16.594   1.667  69.436  1.00  0.00           O  
ATOM     80  N   CYS R  14     -18.610   0.860  68.742  1.00  0.00           N  
ATOM     81  HN  CYS R  14     -19.118   0.400  68.013  1.00  0.00           H  
ATOM     82  CA  CYS R  14     -19.269   1.215  69.995  1.00  0.00           C  
ATOM     83  CB  CYS R  14     -20.458   2.129  69.677  1.00  0.00           C  
ATOM     84  SG  CYS R  14     -19.974   3.702  68.935  1.00  0.00           S  
ATOM     85  C   CYS R  14     -19.787  -0.014  70.712  1.00  0.00           C  
ATOM     86  O   CYS R  14     -19.671  -1.136  70.234  1.00  0.00           O  
ATOM     87  N   TYR R  15     -20.406   0.265  71.877  1.00  0.00           N  
ATOM     88  HN  TYR R  15     -20.403   1.196  72.242  1.00  0.00           H  
ATOM     89  CA  TYR R  15     -21.278  -0.757  72.450  1.00  0.00           C  
ATOM     90  CB  TYR R  15     -21.353  -0.578  73.973  1.00  0.00           C  
ATOM     91  CG  TYR R  15     -22.123  -1.714  74.612  1.00  0.00           C  
ATOM     92  CD1 TYR R  15     -21.515  -2.982  74.723  1.00  0.00           C  
ATOM     93  CE1 TYR R  15     -22.238  -4.035  75.309  1.00  0.00           C  
ATOM     94  CD2 TYR R  15     -23.431  -1.471  75.079  1.00  0.00           C  
ATOM     95  CE2 TYR R  15     -24.153  -2.524  75.664  1.00  0.00           C  
ATOM     96  CZ  TYR R  15     -23.547  -3.792  75.771  1.00  0.00           C  
ATOM     97  OH  TYR R  15     -24.261  -4.823  76.347  1.00  0.00           O  
ATOM     98  HH  TYR R  15     -23.740  -5.615  76.349  1.00  0.00           H  
ATOM     99  C   TYR R  15     -22.660  -0.695  71.821  1.00  0.00           C  
ATOM    100  O   TYR R  15     -23.255  -1.708  71.483  1.00  0.00           O  
ATOM    101  N   CYS R  16     -23.105   0.566  71.651  1.00  0.00           N  
ATOM    102  HN  CYS R  16     -22.571   1.318  72.036  1.00  0.00           H  
ATOM    103  CA  CYS R  16     -24.296   0.864  70.856  1.00  0.00           C  
ATOM    104  CB  CYS R  16     -25.580   0.346  71.516  1.00  0.00           C  
ATOM    105  SG  CYS R  16     -26.858  -0.813  72.075  1.00  0.00           S  
ATOM    106  C   CYS R  16     -24.403   2.348  70.566  1.00  0.00           C  
ATOM    107  O   CYS R  16     -23.864   3.183  71.284  1.00  0.00           O  
ATOM    108  N   PHE R  17     -25.130   2.637  69.469  1.00  0.00           N  
ATOM    109  HN  PHE R  17     -25.548   1.903  68.934  1.00  0.00           H  
ATOM    110  CA  PHE R  17     -25.388   4.043  69.156  1.00  0.00           C  
ATOM    111  CB  PHE R  17     -25.411   4.246  67.638  1.00  0.00           C  
ATOM    112  CG  PHE R  17     -24.014   4.190  67.061  1.00  0.00           C  
ATOM    113  CD1 PHE R  17     -23.571   3.012  66.424  1.00  0.00           C  
ATOM    114  CD2 PHE R  17     -23.176   5.322  67.159  1.00  0.00           C  
ATOM    115  CE1 PHE R  17     -22.277   2.967  65.867  1.00  0.00           C  
ATOM    116  CE2 PHE R  17     -21.883   5.280  66.604  1.00  0.00           C  
ATOM    117  CZ  PHE R  17     -21.448   4.103  65.959  1.00  0.00           C  
ATOM    118  C   PHE R  17     -26.665   4.553  69.804  1.00  0.00           C  
ATOM    119  O   PHE R  17     -27.316   3.843  70.561  1.00  0.00           O  
ATOM    120  N   ALA R  18     -26.980   5.828  69.493  1.00  0.00           N  
ATOM    121  HN  ALA R  18     -26.448   6.345  68.824  1.00  0.00           H  
ATOM    122  CA  ALA R  18     -28.066   6.466  70.235  1.00  0.00           C  
ATOM    123  CB  ALA R  18     -27.576   7.758  70.892  1.00  0.00           C  
ATOM    124  C   ALA R  18     -29.333   6.759  69.454  1.00  0.00           C  
ATOM    125  O   ALA R  18     -29.341   6.923  68.240  1.00  0.00           O  
ATOM    126  N   ALA R  19     -30.407   6.843  70.265  1.00  0.00           N  
ATOM    127  HN  ALA R  19     -30.297   6.585  71.225  1.00  0.00           H  
ATOM    128  CA  ALA R  19     -31.704   7.326  69.794  1.00  0.00           C  
ATOM    129  CB  ALA R  19     -32.622   6.177  69.378  1.00  0.00           C  
ATOM    130  C   ALA R  19     -32.393   8.133  70.877  1.00  0.00           C  
ATOM    131  O   ALA R  19     -31.978   8.136  72.030  1.00  0.00           O  
ATOM    132  N   GLY R  20     -33.469   8.821  70.450  1.00  0.00           N  
ATOM    133  HN  GLY R  20     -33.772   8.765  69.498  1.00  0.00           H  
ATOM    134  CA  GLY R  20     -34.221   9.580  71.446  1.00  0.00           C  
ATOM    135  C   GLY R  20     -34.944  10.780  70.877  1.00  0.00           C  
ATOM    136  O   GLY R  20     -35.961  10.661  70.206  1.00  0.00           O  
ATOM    137  N   SER R  21     -34.365  11.951  71.207  1.00  0.00           N  
ATOM    138  HN  SER R  21     -33.524  11.953  71.747  1.00  0.00           H  
ATOM    139  CA  SER R  21     -35.016  13.199  70.804  1.00  0.00           C  
ATOM    140  CB  SER R  21     -35.697  13.936  71.964  1.00  0.00           C  
ATOM    141  OG  SER R  21     -36.523  13.024  72.691  1.00  0.00           O  
ATOM    142  HG  SER R  21     -37.099  12.615  72.059  1.00  0.00           H  
ATOM    143  C   SER R  21     -34.306  14.098  69.794  1.00  0.00           C  
ATOM    144  O   SER R  21     -34.898  14.406  68.769  1.00  0.00           O  
ATOM    145  N   PRO R  22     -33.029  14.517  70.076  1.00  0.00           N  
ATOM    146  CD  PRO R  22     -32.277  14.350  71.321  1.00  0.00           C  
ATOM    147  CA  PRO R  22     -32.270  15.302  69.083  1.00  0.00           C  
ATOM    148  CB  PRO R  22     -30.885  15.392  69.733  1.00  0.00           C  
ATOM    149  CG  PRO R  22     -31.155  15.369  71.231  1.00  0.00           C  
ATOM    150  C   PRO R  22     -32.160  14.701  67.687  1.00  0.00           C  
ATOM    151  O   PRO R  22     -32.657  13.616  67.415  1.00  0.00           O  
ATOM    152  N   VAL R  23     -31.500  15.492  66.808  1.00  0.00           N  
ATOM    153  HN  VAL R  23     -31.106  16.345  67.150  1.00  0.00           H  
ATOM    154  CA  VAL R  23     -31.487  15.204  65.365  1.00  0.00           C  
ATOM    155  CB  VAL R  23     -30.518  16.148  64.626  1.00  0.00           C  
ATOM    156  CG1 VAL R  23     -30.884  17.613  64.849  1.00  0.00           C  
ATOM    157  CG2 VAL R  23     -29.044  15.881  64.926  1.00  0.00           C  
ATOM    158  C   VAL R  23     -31.227  13.750  64.985  1.00  0.00           C  
ATOM    159  O   VAL R  23     -30.437  13.072  65.630  1.00  0.00           O  
ATOM    160  N   PRO R  24     -31.953  13.289  63.924  1.00  0.00           N  
ATOM    161  CD  PRO R  24     -32.919  14.064  63.151  1.00  0.00           C  
ATOM    162  CA  PRO R  24     -31.886  11.890  63.466  1.00  0.00           C  
ATOM    163  CB  PRO R  24     -32.618  11.961  62.125  1.00  0.00           C  
ATOM    164  CG  PRO R  24     -33.685  13.016  62.362  1.00  0.00           C  
ATOM    165  C   PRO R  24     -30.506  11.291  63.272  1.00  0.00           C  
ATOM    166  O   PRO R  24     -30.309  10.091  63.403  1.00  0.00           O  
ATOM    167  N   PHE R  25     -29.561  12.198  62.971  1.00  0.00           N  
ATOM    168  HN  PHE R  25     -29.821  13.163  62.930  1.00  0.00           H  
ATOM    169  CA  PHE R  25     -28.176  11.808  62.705  1.00  0.00           C  
ATOM    170  CB  PHE R  25     -27.408  13.034  62.200  1.00  0.00           C  
ATOM    171  CG  PHE R  25     -28.217  13.798  61.168  1.00  0.00           C  
ATOM    172  CD1 PHE R  25     -28.735  13.139  60.030  1.00  0.00           C  
ATOM    173  CD2 PHE R  25     -28.456  15.174  61.376  1.00  0.00           C  
ATOM    174  CE1 PHE R  25     -29.514  13.854  59.101  1.00  0.00           C  
ATOM    175  CE2 PHE R  25     -29.231  15.893  60.448  1.00  0.00           C  
ATOM    176  CZ  PHE R  25     -29.755  15.226  59.321  1.00  0.00           C  
ATOM    177  C   PHE R  25     -27.454  11.148  63.871  1.00  0.00           C  
ATOM    178  O   PHE R  25     -26.583  10.304  63.696  1.00  0.00           O  
ATOM    179  N   GLY R  26     -27.911  11.548  65.074  1.00  0.00           N  
ATOM    180  HN  GLY R  26     -28.545  12.319  65.124  1.00  0.00           H  
ATOM    181  CA  GLY R  26     -27.592  10.782  66.275  1.00  0.00           C  
ATOM    182  C   GLY R  26     -28.833  10.114  66.830  1.00  0.00           C  
ATOM    183  O   GLY R  26     -29.285   9.092  66.332  1.00  0.00           O  
ATOM    184  N   PRO R  27     -29.401  10.768  67.878  1.00  0.00           N  
ATOM    185  CD  PRO R  27     -28.791  11.858  68.631  1.00  0.00           C  
ATOM    186  CA  PRO R  27     -30.736  10.394  68.377  1.00  0.00           C  
ATOM    187  CB  PRO R  27     -30.909  11.382  69.539  1.00  0.00           C  
ATOM    188  CG  PRO R  27     -29.504  11.790  69.968  1.00  0.00           C  
ATOM    189  C   PRO R  27     -31.824  10.600  67.329  1.00  0.00           C  
ATOM    190  O   PRO R  27     -31.518  10.718  66.153  1.00  0.00           O  
ATOM    191  N   GLU R  28     -33.103  10.622  67.760  1.00  0.00           N  
ATOM    192  HN  GLU R  28     -33.354  10.532  68.723  1.00  0.00           H  
ATOM    193  CA  GLU R  28     -34.101  10.680  66.688  1.00  0.00           C  
ATOM    194  CB  GLU R  28     -34.783   9.320  66.485  1.00  0.00           C  
ATOM    195  CG  GLU R  28     -33.870   8.129  66.151  1.00  0.00           C  
ATOM    196  CD  GLU R  28     -33.046   8.358  64.890  1.00  0.00           C  
ATOM    197  OE1 GLU R  28     -33.596   8.800  63.883  1.00  0.00           O  
ATOM    198  OE2 GLU R  28     -31.847   8.086  64.922  1.00  0.00           O1-
ATOM    199  C   GLU R  28     -35.160  11.765  66.783  1.00  0.00           C  
ATOM    200  O   GLU R  28     -35.946  11.830  67.719  1.00  0.00           O  
ATOM    201  N   GLY R  29     -35.173  12.580  65.707  1.00  0.00           N  
ATOM    202  HN  GLY R  29     -34.410  12.550  65.061  1.00  0.00           H  
ATOM    203  CA  GLY R  29     -36.338  13.431  65.451  1.00  0.00           C  
ATOM    204  C   GLY R  29     -36.288  14.852  65.983  1.00  0.00           C  
ATOM    205  O   GLY R  29     -36.944  15.182  66.965  1.00  0.00           O  
ATOM    206  N   ARG R  30     -35.503  15.679  65.258  1.00  0.00           N  
ATOM    207  HN  ARG R  30     -34.978  15.302  64.495  1.00  0.00           H  
ATOM    208  CA  ARG R  30     -35.400  17.105  65.591  1.00  0.00           C  
ATOM    209  CB  ARG R  30     -34.531  17.258  66.854  1.00  0.00           C  
ATOM    210  CG  ARG R  30     -34.199  18.675  67.336  1.00  0.00           C  
ATOM    211  CD  ARG R  30     -33.276  18.668  68.552  1.00  0.00           C  
ATOM    212  NE  ARG R  30     -32.647  19.969  68.764  1.00  0.00           N  
ATOM    213  HE  ARG R  30     -33.198  20.803  68.799  1.00  0.00           H  
ATOM    214  CZ  ARG R  30     -31.308  20.047  68.935  1.00  0.00           C  
ATOM    215  NH1 ARG R  30     -30.536  18.960  68.906  1.00  0.00           N1+
ATOM    216 1HH1 ARG R  30     -30.934  18.055  68.757  1.00  0.00           H  
ATOM    217 2HH1 ARG R  30     -29.548  19.053  69.033  1.00  0.00           H  
ATOM    218  NH2 ARG R  30     -30.744  21.234  69.133  1.00  0.00           N  
ATOM    219 1HH2 ARG R  30     -31.310  22.059  69.158  1.00  0.00           H  
ATOM    220 2HH2 ARG R  30     -29.754  21.302  69.256  1.00  0.00           H  
ATOM    221  C   ARG R  30     -34.792  17.901  64.446  1.00  0.00           C  
ATOM    222  O   ARG R  30     -33.902  17.432  63.748  1.00  0.00           O  
ATOM    223  N   LEU R  31     -35.318  19.144  64.321  1.00  0.00           N  
ATOM    224  HN  LEU R  31     -36.099  19.364  64.905  1.00  0.00           H  
ATOM    225  CA  LEU R  31     -34.694  20.228  63.550  1.00  0.00           C  
ATOM    226  CB  LEU R  31     -33.509  20.846  64.308  1.00  0.00           C  
ATOM    227  CG  LEU R  31     -33.724  22.296  64.753  1.00  0.00           C  
ATOM    228  CD1 LEU R  31     -33.848  23.278  63.586  1.00  0.00           C  
ATOM    229  CD2 LEU R  31     -34.845  22.450  65.782  1.00  0.00           C  
ATOM    230  C   LEU R  31     -34.382  20.021  62.076  1.00  0.00           C  
ATOM    231  O   LEU R  31     -35.126  20.442  61.198  1.00  0.00           O  
ATOM    232  N   GLU R  32     -33.213  19.387  61.855  1.00  0.00           N  
ATOM    233  HN  GLU R  32     -32.725  18.977  62.625  1.00  0.00           H  
ATOM    234  CA  GLU R  32     -32.679  19.269  60.499  1.00  0.00           C  
ATOM    235  CB  GLU R  32     -31.192  18.907  60.582  1.00  0.00           C  
ATOM    236  CG  GLU R  32     -30.375  19.710  61.607  1.00  0.00           C  
ATOM    237  CD  GLU R  32     -30.324  21.179  61.244  1.00  0.00           C  
ATOM    238  OE1 GLU R  32     -29.425  21.564  60.505  1.00  0.00           O  
ATOM    239  OE2 GLU R  32     -31.176  21.935  61.708  1.00  0.00           O1-
ATOM    240  C   GLU R  32     -33.401  18.239  59.652  1.00  0.00           C  
ATOM    241  O   GLU R  32     -33.675  18.439  58.474  1.00  0.00           O  
ATOM    242  N   ASP R  33     -33.717  17.130  60.345  1.00  0.00           N  
ATOM    243  HN  ASP R  33     -33.402  17.035  61.290  1.00  0.00           H  
ATOM    244  CA  ASP R  33     -34.494  16.062  59.726  1.00  0.00           C  
ATOM    245  CB  ASP R  33     -33.499  14.990  59.239  1.00  0.00           C  
ATOM    246  CG  ASP R  33     -34.132  13.945  58.335  1.00  0.00           C  
ATOM    247  OD1 ASP R  33     -34.820  14.318  57.384  1.00  0.00           O  
ATOM    248  OD2 ASP R  33     -33.928  12.759  58.588  1.00  0.00           O1-
ATOM    249  C   ASP R  33     -35.512  15.539  60.733  1.00  0.00           C  
ATOM    250  O   ASP R  33     -35.524  15.943  61.890  1.00  0.00           O  
ATOM    251  N   LYS R  34     -36.376  14.634  60.240  1.00  0.00           N  
ATOM    252  HN  LYS R  34     -36.327  14.358  59.281  1.00  0.00           H  
ATOM    253  CA  LYS R  34     -37.426  14.112  61.115  1.00  0.00           C  
ATOM    254  CB  LYS R  34     -38.773  14.800  60.822  1.00  0.00           C  
ATOM    255  CG  LYS R  34     -39.514  14.403  59.530  1.00  0.00           C  
ATOM    256  CD  LYS R  34     -38.868  14.839  58.207  1.00  0.00           C  
ATOM    257  CE  LYS R  34     -38.741  16.358  58.050  1.00  0.00           C  
ATOM    258  NZ  LYS R  34     -40.077  16.973  58.047  1.00  0.00           N1+
ATOM    259  HZ1 LYS R  34     -39.987  18.000  57.913  1.00  0.00           H  
ATOM    260  HZ2 LYS R  34     -40.549  16.781  58.953  1.00  0.00           H  
ATOM    261  HZ3 LYS R  34     -40.640  16.570  57.271  1.00  0.00           H  
ATOM    262  C   LYS R  34     -37.579  12.598  61.120  1.00  0.00           C  
ATOM    263  O   LYS R  34     -38.458  12.047  61.771  1.00  0.00           O  
ATOM    264  N   LEU R  35     -36.691  11.950  60.338  1.00  0.00           N  
ATOM    265  HN  LEU R  35     -35.934  12.440  59.907  1.00  0.00           H  
ATOM    266  CA  LEU R  35     -36.853  10.512  60.131  1.00  0.00           C  
ATOM    267  CB  LEU R  35     -36.328  10.152  58.739  1.00  0.00           C  
ATOM    268  CG  LEU R  35     -37.075  10.899  57.630  1.00  0.00           C  
ATOM    269  CD1 LEU R  35     -36.398  10.769  56.267  1.00  0.00           C  
ATOM    270  CD2 LEU R  35     -38.563  10.542  57.573  1.00  0.00           C  
ATOM    271  C   LEU R  35     -36.188   9.661  61.193  1.00  0.00           C  
ATOM    272  O   LEU R  35     -35.362  10.125  61.968  1.00  0.00           O  
ATOM    273  N   HIS R  36     -36.617   8.385  61.202  1.00  0.00           N  
ATOM    274  HN  HIS R  36     -37.284   8.065  60.530  1.00  0.00           H  
ATOM    275  CA  HIS R  36     -36.110   7.500  62.249  1.00  0.00           C  
ATOM    276  CB  HIS R  36     -37.248   7.054  63.175  1.00  0.00           C  
ATOM    277  CG  HIS R  36     -37.960   8.257  63.757  1.00  0.00           C  
ATOM    278  ND1 HIS R  36     -37.335   9.360  64.210  1.00  0.00           N  
ATOM    279  HD1 HIS R  36     -36.368   9.522  64.213  1.00  0.00           H  
ATOM    280  CD2 HIS R  36     -39.338   8.427  63.918  1.00  0.00           C  
ATOM    281  NE2 HIS R  36     -39.535   9.647  64.474  1.00  0.00           N  
ATOM    282  CE1 HIS R  36     -38.304  10.222  64.654  1.00  0.00           C  
ATOM    283  C   HIS R  36     -35.351   6.312  61.694  1.00  0.00           C  
ATOM    284  O   HIS R  36     -35.865   5.207  61.562  1.00  0.00           O  
ATOM    285  N   LYS R  37     -34.085   6.620  61.355  1.00  0.00           N  
ATOM    286  HN  LYS R  37     -33.723   7.532  61.548  1.00  0.00           H  
ATOM    287  CA  LYS R  37     -33.270   5.617  60.673  1.00  0.00           C  
ATOM    288  CB  LYS R  37     -32.682   6.234  59.402  1.00  0.00           C  
ATOM    289  CG  LYS R  37     -33.757   6.593  58.378  1.00  0.00           C  
ATOM    290  CD  LYS R  37     -33.180   7.329  57.172  1.00  0.00           C  
ATOM    291  CE  LYS R  37     -34.215   7.570  56.072  1.00  0.00           C  
ATOM    292  NZ  LYS R  37     -34.628   6.287  55.486  1.00  0.00           N1+
ATOM    293  HZ1 LYS R  37     -35.315   6.461  54.724  1.00  0.00           H  
ATOM    294  HZ2 LYS R  37     -35.066   5.693  56.219  1.00  0.00           H  
ATOM    295  HZ3 LYS R  37     -33.794   5.802  55.098  1.00  0.00           H  
ATOM    296  C   LYS R  37     -32.151   5.053  61.528  1.00  0.00           C  
ATOM    297  O   LYS R  37     -31.369   5.778  62.132  1.00  0.00           O  
ATOM    298  N   PRO R  38     -32.108   3.692  61.546  1.00  0.00           N  
ATOM    299  CD  PRO R  38     -33.082   2.797  60.924  1.00  0.00           C  
ATOM    300  CA  PRO R  38     -31.053   2.971  62.274  1.00  0.00           C  
ATOM    301  CB  PRO R  38     -31.386   1.508  61.938  1.00  0.00           C  
ATOM    302  CG  PRO R  38     -32.882   1.477  61.648  1.00  0.00           C  
ATOM    303  C   PRO R  38     -29.644   3.257  61.793  1.00  0.00           C  
ATOM    304  O   PRO R  38     -29.413   3.775  60.706  1.00  0.00           O  
ATOM    305  N   LYS R  39     -28.709   2.880  62.683  1.00  0.00           N  
ATOM    306  HN  LYS R  39     -28.979   2.458  63.548  1.00  0.00           H  
ATOM    307  CA  LYS R  39     -27.305   3.019  62.309  1.00  0.00           C  
ATOM    308  CB  LYS R  39     -26.460   3.438  63.517  1.00  0.00           C  
ATOM    309  CG  LYS R  39     -27.065   4.591  64.320  1.00  0.00           C  
ATOM    310  CD  LYS R  39     -27.310   5.858  63.503  1.00  0.00           C  
ATOM    311  CE  LYS R  39     -28.029   6.913  64.337  1.00  0.00           C  
ATOM    312  NZ  LYS R  39     -28.362   8.062  63.488  1.00  0.00           N1+
ATOM    313  HZ1 LYS R  39     -27.493   8.454  63.073  1.00  0.00           H  
ATOM    314  HZ2 LYS R  39     -28.829   8.792  64.064  1.00  0.00           H  
ATOM    315  HZ3 LYS R  39     -29.003   7.758  62.727  1.00  0.00           H  
ATOM    316  C   LYS R  39     -26.763   1.734  61.728  1.00  0.00           C  
ATOM    317  O   LYS R  39     -26.904   0.658  62.296  1.00  0.00           O  
ATOM    318  N   ALA R  40     -26.156   1.903  60.541  1.00  0.00           N  
ATOM    319  HN  ALA R  40     -26.010   2.819  60.170  1.00  0.00           H  
ATOM    320  CA  ALA R  40     -25.710   0.711  59.827  1.00  0.00           C  
ATOM    321  CB  ALA R  40     -25.691   0.965  58.321  1.00  0.00           C  
ATOM    322  C   ALA R  40     -24.353   0.212  60.270  1.00  0.00           C  
ATOM    323  O   ALA R  40     -23.486   0.972  60.684  1.00  0.00           O  
ATOM    324  N   THR R  41     -24.219  -1.123  60.152  1.00  0.00           N  
ATOM    325  HN  THR R  41     -24.978  -1.667  59.793  1.00  0.00           H  
ATOM    326  CA  THR R  41     -22.923  -1.742  60.428  1.00  0.00           C  
ATOM    327  CB  THR R  41     -23.126  -3.229  60.743  1.00  0.00           C  
ATOM    328  OG1 THR R  41     -23.781  -3.876  59.647  1.00  0.00           O  
ATOM    329  HG1 THR R  41     -23.861  -4.792  59.878  1.00  0.00           H  
ATOM    330  CG2 THR R  41     -23.941  -3.399  62.027  1.00  0.00           C  
ATOM    331  C   THR R  41     -21.971  -1.573  59.259  1.00  0.00           C  
ATOM    332  O   THR R  41     -22.336  -1.011  58.235  1.00  0.00           O  
ATOM    333  N   GLN R  42     -20.735  -2.076  59.457  1.00  0.00           N  
ATOM    334  HN  GLN R  42     -20.517  -2.583  60.290  1.00  0.00           H  
ATOM    335  CA  GLN R  42     -19.724  -1.860  58.418  1.00  0.00           C  
ATOM    336  CB  GLN R  42     -18.328  -1.729  59.036  1.00  0.00           C  
ATOM    337  CG  GLN R  42     -18.253  -0.606  60.074  1.00  0.00           C  
ATOM    338  CD  GLN R  42     -16.839  -0.482  60.603  1.00  0.00           C  
ATOM    339  OE1 GLN R  42     -16.057   0.357  60.174  1.00  0.00           O  
ATOM    340  NE2 GLN R  42     -16.556  -1.363  61.579  1.00  0.00           N  
ATOM    341 1HE2 GLN R  42     -17.241  -2.025  61.884  1.00  0.00           H  
ATOM    342 2HE2 GLN R  42     -15.657  -1.368  62.016  1.00  0.00           H  
ATOM    343  C   GLN R  42     -19.729  -2.829  57.242  1.00  0.00           C  
ATOM    344  O   GLN R  42     -18.695  -3.163  56.678  1.00  0.00           O  
ATOM    345  N   THR R  43     -20.962  -3.235  56.881  1.00  0.00           N  
ATOM    346  HN  THR R  43     -21.753  -2.994  57.441  1.00  0.00           H  
ATOM    347  CA  THR R  43     -21.169  -3.905  55.599  1.00  0.00           C  
ATOM    348  CB  THR R  43     -21.834  -5.273  55.824  1.00  0.00           C  
ATOM    349  OG1 THR R  43     -21.916  -5.993  54.590  1.00  0.00           O  
ATOM    350  HG1 THR R  43     -22.290  -6.840  54.794  1.00  0.00           H  
ATOM    351  CG2 THR R  43     -23.211  -5.174  56.489  1.00  0.00           C  
ATOM    352  C   THR R  43     -21.955  -3.051  54.607  1.00  0.00           C  
ATOM    353  O   THR R  43     -21.950  -3.296  53.408  1.00  0.00           O  
ATOM    354  N   GLU R  44     -22.614  -2.020  55.178  1.00  0.00           N  
ATOM    355  HN  GLU R  44     -22.608  -1.917  56.172  1.00  0.00           H  
ATOM    356  CA  GLU R  44     -23.252  -0.984  54.365  1.00  0.00           C  
ATOM    357  CB  GLU R  44     -24.637  -0.697  54.945  1.00  0.00           C  
ATOM    358  CG  GLU R  44     -25.539  -1.934  54.978  1.00  0.00           C  
ATOM    359  CD  GLU R  44     -26.833  -1.606  55.695  1.00  0.00           C  
ATOM    360  OE1 GLU R  44     -27.682  -0.938  55.107  1.00  0.00           O  
ATOM    361  OE2 GLU R  44     -26.989  -2.027  56.841  1.00  0.00           O1-
ATOM    362  C   GLU R  44     -22.439   0.298  54.400  1.00  0.00           C  
ATOM    363  O   GLU R  44     -22.264   0.999  53.410  1.00  0.00           O  
ATOM    364  N   VAL R  45     -21.908   0.527  55.620  1.00  0.00           N  
ATOM    365  HN  VAL R  45     -22.162  -0.086  56.366  1.00  0.00           H  
ATOM    366  CA  VAL R  45     -20.869   1.531  55.850  1.00  0.00           C  
ATOM    367  CB  VAL R  45     -20.709   1.667  57.375  1.00  0.00           C  
ATOM    368  CG1 VAL R  45     -19.431   2.356  57.865  1.00  0.00           C  
ATOM    369  CG2 VAL R  45     -21.970   2.307  57.959  1.00  0.00           C  
ATOM    370  C   VAL R  45     -19.554   1.172  55.171  1.00  0.00           C  
ATOM    371  O   VAL R  45     -18.807   2.049  54.750  1.00  0.00           O  
ATOM    372  N   LYS R  46     -19.349  -0.169  55.061  1.00  0.00           N  
ATOM    373  HN  LYS R  46     -19.999  -0.781  55.511  1.00  0.00           H  
ATOM    374  CA  LYS R  46     -18.249  -0.764  54.292  1.00  0.00           C  
ATOM    375  CB  LYS R  46     -18.288  -0.245  52.839  1.00  0.00           C  
ATOM    376  CG  LYS R  46     -17.925  -1.248  51.740  1.00  0.00           C  
ATOM    377  CD  LYS R  46     -18.920  -2.403  51.558  1.00  0.00           C  
ATOM    378  CE  LYS R  46     -20.222  -2.055  50.821  1.00  0.00           C  
ATOM    379  NZ  LYS R  46     -21.075  -1.158  51.615  1.00  0.00           N1+
ATOM    380  HZ1 LYS R  46     -20.604  -0.238  51.728  1.00  0.00           H  
ATOM    381  HZ2 LYS R  46     -21.244  -1.576  52.552  1.00  0.00           H  
ATOM    382  HZ3 LYS R  46     -21.984  -1.022  51.127  1.00  0.00           H  
ATOM    383  C   LYS R  46     -16.878  -0.552  54.925  1.00  0.00           C  
ATOM    384  O   LYS R  46     -16.594   0.511  55.461  1.00  0.00           O  
ATOM    385  N   PRO R  47     -16.003  -1.595  54.826  1.00  0.00           N  
ATOM    386  CD  PRO R  47     -16.292  -2.965  54.404  1.00  0.00           C  
ATOM    387  CA  PRO R  47     -14.589  -1.389  55.182  1.00  0.00           C  
ATOM    388  CB  PRO R  47     -14.068  -2.835  55.189  1.00  0.00           C  
ATOM    389  CG  PRO R  47     -14.923  -3.586  54.174  1.00  0.00           C  
ATOM    390  C   PRO R  47     -13.787  -0.541  54.190  1.00  0.00           C  
ATOM    391  O   PRO R  47     -12.566  -0.470  54.263  1.00  0.00           O  
ATOM    392  N   SER R  48     -14.536   0.148  53.297  1.00  0.00           N  
ATOM    393  HN  SER R  48     -15.516  -0.027  53.220  1.00  0.00           H  
ATOM    394  CA  SER R  48     -13.971   1.272  52.552  1.00  0.00           C  
ATOM    395  CB  SER R  48     -14.754   1.451  51.249  1.00  0.00           C  
ATOM    396  OG  SER R  48     -14.651   0.262  50.463  1.00  0.00           O  
ATOM    397  HG  SER R  48     -13.728   0.130  50.290  1.00  0.00           H  
ATOM    398  C   SER R  48     -13.976   2.592  53.316  1.00  0.00           C  
ATOM    399  O   SER R  48     -13.899   3.666  52.731  1.00  0.00           O  
ATOM    400  N   VAL R  49     -14.036   2.450  54.661  1.00  0.00           N  
ATOM    401  HN  VAL R  49     -14.179   1.543  55.052  1.00  0.00           H  
ATOM    402  CA  VAL R  49     -13.702   3.562  55.552  1.00  0.00           C  
ATOM    403  CB  VAL R  49     -14.492   3.462  56.872  1.00  0.00           C  
ATOM    404  CG1 VAL R  49     -15.968   3.764  56.610  1.00  0.00           C  
ATOM    405  CG2 VAL R  49     -14.331   2.112  57.587  1.00  0.00           C  
ATOM    406  C   VAL R  49     -12.197   3.668  55.765  1.00  0.00           C  
ATOM    407  O   VAL R  49     -11.637   3.403  56.822  1.00  0.00           O  
ATOM    408  N   ARG R  50     -11.566   4.034  54.633  1.00  0.00           N  
ATOM    409  HN  ARG R  50     -12.105   4.367  53.860  1.00  0.00           H  
ATOM    410  CA  ARG R  50     -10.135   3.807  54.474  1.00  0.00           C  
ATOM    411  CB  ARG R  50      -9.751   3.944  53.003  1.00  0.00           C  
ATOM    412  CG  ARG R  50     -10.290   2.784  52.170  1.00  0.00           C  
ATOM    413  CD  ARG R  50      -9.914   2.885  50.693  1.00  0.00           C  
ATOM    414  NE  ARG R  50     -10.333   1.683  49.974  1.00  0.00           N  
ATOM    415  HE  ARG R  50      -9.815   0.834  50.076  1.00  0.00           H  
ATOM    416  CZ  ARG R  50     -11.451   1.674  49.218  1.00  0.00           C  
ATOM    417  NH1 ARG R  50     -12.195   2.766  49.058  1.00  0.00           N1+
ATOM    418 1HH1 ARG R  50     -11.939   3.626  49.499  1.00  0.00           H  
ATOM    419 2HH1 ARG R  50     -13.019   2.724  48.493  1.00  0.00           H  
ATOM    420  NH2 ARG R  50     -11.818   0.546  48.618  1.00  0.00           N  
ATOM    421 1HH2 ARG R  50     -11.267  -0.281  48.731  1.00  0.00           H  
ATOM    422 2HH2 ARG R  50     -12.644   0.525  48.056  1.00  0.00           H  
ATOM    423  C   ARG R  50      -9.215   4.640  55.330  1.00  0.00           C  
ATOM    424  O   ARG R  50      -9.212   5.864  55.317  1.00  0.00           O  
ATOM    425  N   PHE R  51      -8.397   3.868  56.062  1.00  0.00           N  
ATOM    426  HN  PHE R  51      -8.503   2.873  56.043  1.00  0.00           H  
ATOM    427  CA  PHE R  51      -7.281   4.482  56.768  1.00  0.00           C  
ATOM    428  CB  PHE R  51      -7.089   3.824  58.141  1.00  0.00           C  
ATOM    429  CG  PHE R  51      -8.412   3.568  58.831  1.00  0.00           C  
ATOM    430  CD1 PHE R  51      -8.903   2.245  58.886  1.00  0.00           C  
ATOM    431  CD2 PHE R  51      -9.135   4.640  59.400  1.00  0.00           C  
ATOM    432  CE1 PHE R  51     -10.138   1.988  59.511  1.00  0.00           C  
ATOM    433  CE2 PHE R  51     -10.369   4.382  60.029  1.00  0.00           C  
ATOM    434  CZ  PHE R  51     -10.860   3.061  60.075  1.00  0.00           C  
ATOM    435  C   PHE R  51      -6.022   4.294  55.951  1.00  0.00           C  
ATOM    436  O   PHE R  51      -5.403   3.237  55.951  1.00  0.00           O  
ATOM    437  N   ASN R  52      -5.700   5.373  55.214  1.00  0.00           N  
ATOM    438  HN  ASN R  52      -6.210   6.229  55.308  1.00  0.00           H  
ATOM    439  CA  ASN R  52      -4.603   5.237  54.259  1.00  0.00           C  
ATOM    440  CB  ASN R  52      -5.010   5.822  52.904  1.00  0.00           C  
ATOM    441  CG  ASN R  52      -6.090   4.966  52.271  1.00  0.00           C  
ATOM    442  OD1 ASN R  52      -6.121   3.750  52.409  1.00  0.00           O  
ATOM    443  ND2 ASN R  52      -6.986   5.675  51.564  1.00  0.00           N  
ATOM    444 1HD2 ASN R  52      -6.906   6.669  51.482  1.00  0.00           H  
ATOM    445 2HD2 ASN R  52      -7.750   5.217  51.110  1.00  0.00           H  
ATOM    446  C   ASN R  52      -3.290   5.825  54.731  1.00  0.00           C  
ATOM    447  O   ASN R  52      -3.188   6.437  55.786  1.00  0.00           O  
ATOM    448  N   LEU R  53      -2.277   5.580  53.883  1.00  0.00           N  
ATOM    449  HN  LEU R  53      -2.432   5.054  53.047  1.00  0.00           H  
ATOM    450  CA  LEU R  53      -0.935   6.026  54.229  1.00  0.00           C  
ATOM    451  CB  LEU R  53      -0.120   4.797  54.658  1.00  0.00           C  
ATOM    452  CG  LEU R  53       1.219   5.056  55.357  1.00  0.00           C  
ATOM    453  CD1 LEU R  53       2.402   5.269  54.412  1.00  0.00           C  
ATOM    454  CD2 LEU R  53       1.130   6.067  56.500  1.00  0.00           C  
ATOM    455  C   LEU R  53      -0.310   6.732  53.050  1.00  0.00           C  
ATOM    456  O   LEU R  53       0.014   6.130  52.034  1.00  0.00           O  
ATOM    457  N   ARG R  54      -0.171   8.053  53.243  1.00  0.00           N  
ATOM    458  HN  ARG R  54      -0.446   8.478  54.105  1.00  0.00           H  
ATOM    459  CA  ARG R  54       0.328   8.850  52.129  1.00  0.00           C  
ATOM    460  CB  ARG R  54      -0.805   9.724  51.590  1.00  0.00           C  
ATOM    461  CG  ARG R  54      -0.975   9.652  50.074  1.00  0.00           C  
ATOM    462  CD  ARG R  54      -1.476   8.294  49.590  1.00  0.00           C  
ATOM    463  NE  ARG R  54      -2.801   7.992  50.129  1.00  0.00           N  
ATOM    464  HE  ARG R  54      -2.960   7.983  51.116  1.00  0.00           H  
ATOM    465  CZ  ARG R  54      -3.822   7.692  49.299  1.00  0.00           C  
ATOM    466  NH1 ARG R  54      -3.668   7.680  47.977  1.00  0.00           N1+
ATOM    467 1HH1 ARG R  54      -2.784   7.896  47.564  1.00  0.00           H  
ATOM    468 2HH1 ARG R  54      -4.447   7.453  47.393  1.00  0.00           H  
ATOM    469  NH2 ARG R  54      -5.009   7.395  49.810  1.00  0.00           N  
ATOM    470 1HH2 ARG R  54      -5.140   7.395  50.801  1.00  0.00           H  
ATOM    471 2HH2 ARG R  54      -5.772   7.174  49.204  1.00  0.00           H  
ATOM    472  C   ARG R  54       1.526   9.702  52.495  1.00  0.00           C  
ATOM    473  O   ARG R  54       1.602  10.884  52.183  1.00  0.00           O  
ATOM    474  N   THR R  55       2.474   9.022  53.176  1.00  0.00           N  
ATOM    475  HN  THR R  55       2.333   8.051  53.375  1.00  0.00           H  
ATOM    476  CA  THR R  55       3.736   9.676  53.532  1.00  0.00           C  
ATOM    477  CB  THR R  55       4.462   8.852  54.603  1.00  0.00           C  
ATOM    478  OG1 THR R  55       4.723   7.538  54.112  1.00  0.00           O  
ATOM    479  HG1 THR R  55       5.214   7.644  53.309  1.00  0.00           H  
ATOM    480  CG2 THR R  55       3.654   8.781  55.889  1.00  0.00           C  
ATOM    481  C   THR R  55       4.640   9.878  52.326  1.00  0.00           C  
ATOM    482  O   THR R  55       4.203   9.751  51.193  1.00  0.00           O  
ATOM    483  N   SER R  56       5.926  10.168  52.618  1.00  0.00           N  
ATOM    484  HN  SER R  56       6.217  10.301  53.565  1.00  0.00           H  
ATOM    485  CA  SER R  56       6.917  10.237  51.540  1.00  0.00           C  
ATOM    486  CB  SER R  56       8.190  10.859  52.114  1.00  0.00           C  
ATOM    487  OG  SER R  56       9.106  11.197  51.070  1.00  0.00           O  
ATOM    488  HG  SER R  56       8.698  11.886  50.563  1.00  0.00           H  
ATOM    489  C   SER R  56       7.223   8.910  50.839  1.00  0.00           C  
ATOM    490  O   SER R  56       7.875   8.869  49.803  1.00  0.00           O  
ATOM    491  N   LYS R  57       6.680   7.833  51.451  1.00  0.00           N  
ATOM    492  HN  LYS R  57       6.208   7.965  52.321  1.00  0.00           H  
ATOM    493  CA  LYS R  57       6.680   6.492  50.862  1.00  0.00           C  
ATOM    494  CB  LYS R  57       6.115   5.553  51.935  1.00  0.00           C  
ATOM    495  CG  LYS R  57       6.298   4.052  51.719  1.00  0.00           C  
ATOM    496  CD  LYS R  57       5.619   3.246  52.832  1.00  0.00           C  
ATOM    497  CE  LYS R  57       5.833   1.733  52.746  1.00  0.00           C  
ATOM    498  NZ  LYS R  57       5.206   1.200  51.528  1.00  0.00           N1+
ATOM    499  HZ1 LYS R  57       5.382   0.177  51.466  1.00  0.00           H  
ATOM    500  HZ2 LYS R  57       5.610   1.671  50.693  1.00  0.00           H  
ATOM    501  HZ3 LYS R  57       4.181   1.375  51.559  1.00  0.00           H  
ATOM    502  C   LYS R  57       5.837   6.389  49.596  1.00  0.00           C  
ATOM    503  O   LYS R  57       6.196   5.708  48.643  1.00  0.00           O  
ATOM    504  N   ASP R  58       4.708   7.133  49.640  1.00  0.00           N  
ATOM    505  HN  ASP R  58       4.469   7.604  50.489  1.00  0.00           H  
ATOM    506  CA  ASP R  58       3.832   7.242  48.468  1.00  0.00           C  
ATOM    507  CB  ASP R  58       3.031   5.937  48.261  1.00  0.00           C  
ATOM    508  CG  ASP R  58       2.210   5.537  49.482  1.00  0.00           C  
ATOM    509  OD1 ASP R  58       0.999   5.726  49.451  1.00  0.00           O  
ATOM    510  OD2 ASP R  58       2.776   5.032  50.451  1.00  0.00           O1-
ATOM    511  C   ASP R  58       2.899   8.454  48.488  1.00  0.00           C  
ATOM    512  O   ASP R  58       1.691   8.317  48.629  1.00  0.00           O  
ATOM    513  N   PRO R  59       3.485   9.674  48.338  1.00  0.00           N  
ATOM    514  CD  PRO R  59       4.897   9.972  48.106  1.00  0.00           C  
ATOM    515  CA  PRO R  59       2.647  10.872  48.480  1.00  0.00           C  
ATOM    516  CB  PRO R  59       3.707  11.972  48.655  1.00  0.00           C  
ATOM    517  CG  PRO R  59       4.956  11.484  47.928  1.00  0.00           C  
ATOM    518  C   PRO R  59       1.717  11.136  47.303  1.00  0.00           C  
ATOM    519  O   PRO R  59       0.541  11.422  47.488  1.00  0.00           O  
ATOM    520  N   GLU R  60       2.286  11.022  46.086  1.00  0.00           N  
ATOM    521  HN  GLU R  60       3.237  10.732  45.990  1.00  0.00           H  
ATOM    522  CA  GLU R  60       1.470  11.297  44.907  1.00  0.00           C  
ATOM    523  CB  GLU R  60       2.224  12.240  43.960  1.00  0.00           C  
ATOM    524  CG  GLU R  60       2.869  13.464  44.631  1.00  0.00           C  
ATOM    525  CD  GLU R  60       1.845  14.296  45.385  1.00  0.00           C  
ATOM    526  OE1 GLU R  60       0.903  14.788  44.763  1.00  0.00           O  
ATOM    527  OE2 GLU R  60       2.000  14.452  46.595  1.00  0.00           O1-
ATOM    528  C   GLU R  60       1.038  10.040  44.175  1.00  0.00           C  
ATOM    529  O   GLU R  60       0.979   9.982  42.952  1.00  0.00           O  
ATOM    530  N   HIS R  61       0.745   9.023  45.008  1.00  0.00           N  
ATOM    531  HN  HIS R  61       0.833   9.146  45.997  1.00  0.00           H  
ATOM    532  CA  HIS R  61       0.376   7.722  44.462  1.00  0.00           C  
ATOM    533  CB  HIS R  61       1.650   6.871  44.376  1.00  0.00           C  
ATOM    534  CG  HIS R  61       1.591   5.929  43.195  1.00  0.00           C  
ATOM    535  ND1 HIS R  61       1.331   4.613  43.301  1.00  0.00           N  
ATOM    536  HD1 HIS R  61       1.144   4.123  44.129  1.00  0.00           H  
ATOM    537  CD2 HIS R  61       1.793   6.238  41.848  1.00  0.00           C  
ATOM    538  NE2 HIS R  61       1.654   5.089  41.142  1.00  0.00           N  
ATOM    539  CE1 HIS R  61       1.370   4.089  42.036  1.00  0.00           C  
ATOM    540  C   HIS R  61      -0.678   7.062  45.336  1.00  0.00           C  
ATOM    541  O   HIS R  61      -1.129   7.638  46.318  1.00  0.00           O  
ATOM    542  N   GLU R  62      -1.046   5.825  44.941  1.00  0.00           N  
ATOM    543  HN  GLU R  62      -0.644   5.426  44.118  1.00  0.00           H  
ATOM    544  CA  GLU R  62      -2.017   5.063  45.728  1.00  0.00           C  
ATOM    545  CB  GLU R  62      -2.414   3.804  44.956  1.00  0.00           C  
ATOM    546  CG  GLU R  62      -3.001   4.119  43.577  1.00  0.00           C  
ATOM    547  CD  GLU R  62      -3.344   2.830  42.862  1.00  0.00           C  
ATOM    548  OE1 GLU R  62      -2.460   2.258  42.225  1.00  0.00           O  
ATOM    549  OE2 GLU R  62      -4.496   2.405  42.939  1.00  0.00           O1-
ATOM    550  C   GLU R  62      -1.502   4.670  47.100  1.00  0.00           C  
ATOM    551  O   GLU R  62      -0.318   4.431  47.302  1.00  0.00           O  
ATOM    552  N   GLY R  63      -2.468   4.660  48.038  1.00  0.00           N  
ATOM    553  HN  GLY R  63      -3.425   4.766  47.768  1.00  0.00           H  
ATOM    554  CA  GLY R  63      -2.098   4.565  49.448  1.00  0.00           C  
ATOM    555  C   GLY R  63      -1.862   3.173  49.983  1.00  0.00           C  
ATOM    556  O   GLY R  63      -2.423   2.187  49.519  1.00  0.00           O  
ATOM    557  N   CYS R  64      -0.998   3.166  51.017  1.00  0.00           N  
ATOM    558  HN  CYS R  64      -0.579   4.020  51.323  1.00  0.00           H  
ATOM    559  CA  CYS R  64      -0.823   1.933  51.778  1.00  0.00           C  
ATOM    560  CB  CYS R  64       0.556   1.909  52.444  1.00  0.00           C  
ATOM    561  SG  CYS R  64       1.262   0.538  53.392  1.00  0.00           S  
ATOM    562  C   CYS R  64      -1.924   1.775  52.803  1.00  0.00           C  
ATOM    563  O   CYS R  64      -2.402   2.741  53.384  1.00  0.00           O  
ATOM    564  N   TYR R  65      -2.333   0.508  52.977  1.00  0.00           N  
ATOM    565  HN  TYR R  65      -1.890  -0.263  52.520  1.00  0.00           H  
ATOM    566  CA  TYR R  65      -3.446   0.344  53.902  1.00  0.00           C  
ATOM    567  CB  TYR R  65      -4.527  -0.577  53.320  1.00  0.00           C  
ATOM    568  CG  TYR R  65      -5.832  -0.354  54.053  1.00  0.00           C  
ATOM    569  CD1 TYR R  65      -6.575   0.810  53.771  1.00  0.00           C  
ATOM    570  CE1 TYR R  65      -7.764   1.044  54.477  1.00  0.00           C  
ATOM    571  CD2 TYR R  65      -6.263  -1.301  55.006  1.00  0.00           C  
ATOM    572  CE2 TYR R  65      -7.453  -1.063  55.713  1.00  0.00           C  
ATOM    573  CZ  TYR R  65      -8.184   0.112  55.446  1.00  0.00           C  
ATOM    574  OH  TYR R  65      -9.343   0.358  56.156  1.00  0.00           O  
ATOM    575  HH  TYR R  65      -9.705   1.198  55.903  1.00  0.00           H  
ATOM    576  C   TYR R  65      -3.030  -0.090  55.289  1.00  0.00           C  
ATOM    577  O   TYR R  65      -2.261  -1.023  55.480  1.00  0.00           O  
ATOM    578  N   LEU R  66      -3.620   0.646  56.244  1.00  0.00           N  
ATOM    579  HN  LEU R  66      -4.160   1.447  55.988  1.00  0.00           H  
ATOM    580  CA  LEU R  66      -3.539   0.221  57.635  1.00  0.00           C  
ATOM    581  CB  LEU R  66      -2.576   1.095  58.453  1.00  0.00           C  
ATOM    582  CG  LEU R  66      -2.894   2.586  58.614  1.00  0.00           C  
ATOM    583  CD1 LEU R  66      -2.302   3.126  59.913  1.00  0.00           C  
ATOM    584  CD2 LEU R  66      -2.433   3.436  57.430  1.00  0.00           C  
ATOM    585  C   LEU R  66      -4.921   0.132  58.249  1.00  0.00           C  
ATOM    586  O   LEU R  66      -5.834   0.857  57.874  1.00  0.00           O  
ATOM    587  N   SER R  67      -5.044  -0.830  59.180  1.00  0.00           N  
ATOM    588  HN  SER R  67      -4.248  -1.351  59.488  1.00  0.00           H  
ATOM    589  CA  SER R  67      -6.390  -1.128  59.663  1.00  0.00           C  
ATOM    590  CB  SER R  67      -6.699  -2.608  59.436  1.00  0.00           C  
ATOM    591  OG  SER R  67      -5.799  -3.406  60.205  1.00  0.00           O  
ATOM    592  HG  SER R  67      -5.951  -3.190  61.116  1.00  0.00           H  
ATOM    593  C   SER R  67      -6.648  -0.734  61.104  1.00  0.00           C  
ATOM    594  O   SER R  67      -5.757  -0.334  61.844  1.00  0.00           O  
ATOM    595  N   VAL R  68      -7.944  -0.859  61.448  1.00  0.00           N  
ATOM    596  HN  VAL R  68      -8.593  -1.268  60.807  1.00  0.00           H  
ATOM    597  CA  VAL R  68      -8.404  -0.372  62.747  1.00  0.00           C  
ATOM    598  CB  VAL R  68      -9.846   0.135  62.581  1.00  0.00           C  
ATOM    599  CG1 VAL R  68     -10.892  -0.974  62.425  1.00  0.00           C  
ATOM    600  CG2 VAL R  68     -10.235   1.232  63.570  1.00  0.00           C  
ATOM    601  C   VAL R  68      -8.257  -1.336  63.924  1.00  0.00           C  
ATOM    602  O   VAL R  68      -8.486  -0.978  65.074  1.00  0.00           O  
ATOM    603  N   GLY R  69      -7.854  -2.579  63.586  1.00  0.00           N  
ATOM    604  HN  GLY R  69      -7.694  -2.834  62.633  1.00  0.00           H  
ATOM    605  CA  GLY R  69      -7.759  -3.564  64.661  1.00  0.00           C  
ATOM    606  C   GLY R  69      -6.748  -4.674  64.442  1.00  0.00           C  
ATOM    607  O   GLY R  69      -6.952  -5.803  64.872  1.00  0.00           O  
ATOM    608  N   HIS R  70      -5.647  -4.305  63.755  1.00  0.00           N  
ATOM    609  HN  HIS R  70      -5.551  -3.370  63.413  1.00  0.00           H  
ATOM    610  CA  HIS R  70      -4.620  -5.314  63.490  1.00  0.00           C  
ATOM    611  CB  HIS R  70      -4.697  -5.775  62.027  1.00  0.00           C  
ATOM    612  CG  HIS R  70      -6.027  -6.433  61.741  1.00  0.00           C  
ATOM    613  ND1 HIS R  70      -7.147  -5.752  61.437  1.00  0.00           N  
ATOM    614  HD1 HIS R  70      -7.234  -4.779  61.369  1.00  0.00           H  
ATOM    615  CD2 HIS R  70      -6.319  -7.800  61.750  1.00  0.00           C  
ATOM    616  NE2 HIS R  70      -7.634  -7.932  61.446  1.00  0.00           N  
ATOM    617  CE1 HIS R  70      -8.144  -6.674  61.254  1.00  0.00           C  
ATOM    618  C   HIS R  70      -3.220  -4.816  63.812  1.00  0.00           C  
ATOM    619  O   HIS R  70      -3.036  -3.741  64.369  1.00  0.00           O  
ATOM    620  N   SER R  71      -2.233  -5.648  63.424  1.00  0.00           N  
ATOM    621  HN  SER R  71      -2.430  -6.538  63.014  1.00  0.00           H  
ATOM    622  CA  SER R  71      -0.853  -5.212  63.622  1.00  0.00           C  
ATOM    623  CB  SER R  71      -0.145  -6.147  64.610  1.00  0.00           C  
ATOM    624  OG  SER R  71      -0.145  -7.489  64.114  1.00  0.00           O  
ATOM    625  HG  SER R  71       0.354  -8.009  64.730  1.00  0.00           H  
ATOM    626  C   SER R  71      -0.058  -5.089  62.335  1.00  0.00           C  
ATOM    627  O   SER R  71       0.686  -4.139  62.128  1.00  0.00           O  
ATOM    628  N   GLN R  72      -0.255  -6.111  61.479  1.00  0.00           N  
ATOM    629  HN  GLN R  72      -0.935  -6.810  61.700  1.00  0.00           H  
ATOM    630  CA  GLN R  72       0.550  -6.217  60.260  1.00  0.00           C  
ATOM    631  CB  GLN R  72       0.607  -7.642  59.695  1.00  0.00           C  
ATOM    632  CG  GLN R  72       0.943  -8.718  60.737  1.00  0.00           C  
ATOM    633  CD  GLN R  72       2.288  -8.443  61.388  1.00  0.00           C  
ATOM    634  OE1 GLN R  72       2.376  -8.115  62.565  1.00  0.00           O  
ATOM    635  NE2 GLN R  72       3.337  -8.596  60.560  1.00  0.00           N  
ATOM    636 1HE2 GLN R  72       3.204  -8.876  59.609  1.00  0.00           H  
ATOM    637 2HE2 GLN R  72       4.267  -8.428  60.886  1.00  0.00           H  
ATOM    638  C   GLN R  72       0.509  -5.123  59.194  1.00  0.00           C  
ATOM    639  O   GLN R  72       1.563  -4.666  58.774  1.00  0.00           O  
ATOM    640  N   PRO R  73      -0.710  -4.689  58.755  1.00  0.00           N  
ATOM    641  CD  PRO R  73      -2.045  -5.180  59.103  1.00  0.00           C  
ATOM    642  CA  PRO R  73      -0.741  -3.605  57.759  1.00  0.00           C  
ATOM    643  CB  PRO R  73      -2.218  -3.630  57.335  1.00  0.00           C  
ATOM    644  CG  PRO R  73      -2.996  -4.139  58.540  1.00  0.00           C  
ATOM    645  C   PRO R  73      -0.346  -2.224  58.285  1.00  0.00           C  
ATOM    646  O   PRO R  73      -0.100  -1.306  57.512  1.00  0.00           O  
ATOM    647  N   LEU R  74      -0.278  -2.122  59.630  1.00  0.00           N  
ATOM    648  HN  LEU R  74      -0.469  -2.915  60.208  1.00  0.00           H  
ATOM    649  CA  LEU R  74       0.180  -0.869  60.232  1.00  0.00           C  
ATOM    650  CB  LEU R  74      -0.399  -0.686  61.640  1.00  0.00           C  
ATOM    651  CG  LEU R  74      -1.922  -0.524  61.705  1.00  0.00           C  
ATOM    652  CD1 LEU R  74      -2.692  -1.843  61.768  1.00  0.00           C  
ATOM    653  CD2 LEU R  74      -2.353   0.436  62.812  1.00  0.00           C  
ATOM    654  C   LEU R  74       1.691  -0.755  60.301  1.00  0.00           C  
ATOM    655  O   LEU R  74       2.260   0.322  60.170  1.00  0.00           O  
ATOM    656  N   GLU R  75       2.310  -1.937  60.491  1.00  0.00           N  
ATOM    657  HN  GLU R  75       1.771  -2.775  60.575  1.00  0.00           H  
ATOM    658  CA  GLU R  75       3.771  -1.990  60.450  1.00  0.00           C  
ATOM    659  CB  GLU R  75       4.282  -3.040  61.444  1.00  0.00           C  
ATOM    660  CG  GLU R  75       3.872  -4.477  61.110  1.00  0.00           C  
ATOM    661  CD  GLU R  75       4.214  -5.399  62.262  1.00  0.00           C  
ATOM    662  OE1 GLU R  75       3.468  -5.417  63.240  1.00  0.00           O  
ATOM    663  OE2 GLU R  75       5.218  -6.103  62.173  1.00  0.00           O1-
ATOM    664  C   GLU R  75       4.370  -2.176  59.061  1.00  0.00           C  
ATOM    665  O   GLU R  75       5.575  -2.065  58.868  1.00  0.00           O  
ATOM    666  N   ASP R  76       3.463  -2.444  58.096  1.00  0.00           N  
ATOM    667  HN  ASP R  76       2.492  -2.526  58.321  1.00  0.00           H  
ATOM    668  CA  ASP R  76       3.892  -2.474  56.698  1.00  0.00           C  
ATOM    669  CB  ASP R  76       2.943  -3.378  55.897  1.00  0.00           C  
ATOM    670  CG  ASP R  76       3.519  -3.694  54.527  1.00  0.00           C  
ATOM    671  OD1 ASP R  76       3.122  -3.044  53.560  1.00  0.00           O  
ATOM    672  OD2 ASP R  76       4.357  -4.590  54.434  1.00  0.00           O1-
ATOM    673  C   ASP R  76       3.951  -1.082  56.088  1.00  0.00           C  
ATOM    674  O   ASP R  76       4.820  -0.766  55.284  1.00  0.00           O  
ATOM    675  N   CYS R  77       2.984  -0.260  56.543  1.00  0.00           N  
ATOM    676  HN  CYS R  77       2.302  -0.595  57.193  1.00  0.00           H  
ATOM    677  CA  CYS R  77       3.026   1.149  56.168  1.00  0.00           C  
ATOM    678  CB  CYS R  77       1.609   1.727  56.156  1.00  0.00           C  
ATOM    679  SG  CYS R  77       0.397   0.752  55.228  1.00  0.00           S  
ATOM    680  C   CYS R  77       3.918   1.935  57.107  1.00  0.00           C  
ATOM    681  O   CYS R  77       4.163   1.533  58.238  1.00  0.00           O  
ATOM    682  N   SER R  78       4.407   3.072  56.572  1.00  0.00           N  
ATOM    683  HN  SER R  78       4.134   3.357  55.653  1.00  0.00           H  
ATOM    684  CA  SER R  78       5.282   3.906  57.394  1.00  0.00           C  
ATOM    685  CB  SER R  78       6.349   4.587  56.531  1.00  0.00           C  
ATOM    686  OG  SER R  78       5.730   5.393  55.525  1.00  0.00           O  
ATOM    687  HG  SER R  78       6.428   5.772  55.007  1.00  0.00           H  
ATOM    688  C   SER R  78       4.529   4.904  58.252  1.00  0.00           C  
ATOM    689  O   SER R  78       4.343   6.065  57.906  1.00  0.00           O  
ATOM    690  N   PHE R  79       4.104   4.366  59.410  1.00  0.00           N  
ATOM    691  HN  PHE R  79       4.326   3.417  59.632  1.00  0.00           H  
ATOM    692  CA  PHE R  79       3.361   5.204  60.343  1.00  0.00           C  
ATOM    693  CB  PHE R  79       2.157   4.424  60.880  1.00  0.00           C  
ATOM    694  CG  PHE R  79       1.005   5.373  61.102  1.00  0.00           C  
ATOM    695  CD1 PHE R  79       0.206   5.747  60.001  1.00  0.00           C  
ATOM    696  CD2 PHE R  79       0.750   5.877  62.395  1.00  0.00           C  
ATOM    697  CE1 PHE R  79      -0.855   6.651  60.191  1.00  0.00           C  
ATOM    698  CE2 PHE R  79      -0.309   6.786  62.586  1.00  0.00           C  
ATOM    699  CZ  PHE R  79      -1.095   7.169  61.479  1.00  0.00           C  
ATOM    700  C   PHE R  79       4.231   5.758  61.457  1.00  0.00           C  
ATOM    701  O   PHE R  79       4.170   5.348  62.610  1.00  0.00           O  
ATOM    702  N   ASN R  80       5.066   6.720  61.016  1.00  0.00           N  
ATOM    703  HN  ASN R  80       4.991   7.011  60.062  1.00  0.00           H  
ATOM    704  CA  ASN R  80       6.078   7.327  61.882  1.00  0.00           C  
ATOM    705  CB  ASN R  80       6.980   8.180  60.971  1.00  0.00           C  
ATOM    706  CG  ASN R  80       8.102   8.890  61.713  1.00  0.00           C  
ATOM    707  OD1 ASN R  80       8.275  10.096  61.594  1.00  0.00           O  
ATOM    708  ND2 ASN R  80       8.860   8.083  62.479  1.00  0.00           N  
ATOM    709 1HD2 ASN R  80       8.678   7.101  62.536  1.00  0.00           H  
ATOM    710 2HD2 ASN R  80       9.621   8.459  63.007  1.00  0.00           H  
ATOM    711  C   ASN R  80       5.480   8.139  63.019  1.00  0.00           C  
ATOM    712  O   ASN R  80       4.583   8.948  62.829  1.00  0.00           O  
ATOM    713  N   MET R  81       6.032   7.863  64.218  1.00  0.00           N  
ATOM    714  HN  MET R  81       6.799   7.224  64.268  1.00  0.00           H  
ATOM    715  CA  MET R  81       5.520   8.509  65.428  1.00  0.00           C  
ATOM    716  CB  MET R  81       6.042   7.755  66.659  1.00  0.00           C  
ATOM    717  CG  MET R  81       5.396   8.133  67.998  1.00  0.00           C  
ATOM    718  SD  MET R  81       5.890   9.748  68.625  1.00  0.00           S  
ATOM    719  CE  MET R  81       4.852   9.776  70.093  1.00  0.00           C  
ATOM    720  C   MET R  81       5.788  10.004  65.505  1.00  0.00           C  
ATOM    721  O   MET R  81       4.934  10.788  65.901  1.00  0.00           O  
ATOM    722  N   THR R  82       7.014  10.359  65.066  1.00  0.00           N  
ATOM    723  HN  THR R  82       7.646   9.660  64.731  1.00  0.00           H  
ATOM    724  CA  THR R  82       7.360  11.781  64.984  1.00  0.00           C  
ATOM    725  CB  THR R  82       8.882  11.959  64.929  1.00  0.00           C  
ATOM    726  OG1 THR R  82       9.409  11.347  63.749  1.00  0.00           O  
ATOM    727  HG1 THR R  82       9.161  10.432  63.783  1.00  0.00           H  
ATOM    728  CG2 THR R  82       9.538  11.364  66.176  1.00  0.00           C  
ATOM    729  C   THR R  82       6.688  12.542  63.848  1.00  0.00           C  
ATOM    730  O   THR R  82       6.713  13.766  63.793  1.00  0.00           O  
ATOM    731  N   ALA R  83       6.048  11.748  62.964  1.00  0.00           N  
ATOM    732  HN  ALA R  83       6.107  10.753  63.042  1.00  0.00           H  
ATOM    733  CA  ALA R  83       5.140  12.343  61.991  1.00  0.00           C  
ATOM    734  CB  ALA R  83       4.964  11.414  60.795  1.00  0.00           C  
ATOM    735  C   ALA R  83       3.776  12.633  62.582  1.00  0.00           C  
ATOM    736  O   ALA R  83       3.466  12.265  63.709  1.00  0.00           O  
ATOM    737  N   LYS R  84       2.981  13.335  61.757  1.00  0.00           N  
ATOM    738  HN  LYS R  84       3.289  13.587  60.839  1.00  0.00           H  
ATOM    739  CA  LYS R  84       1.670  13.745  62.245  1.00  0.00           C  
ATOM    740  CB  LYS R  84       1.518  15.268  62.128  1.00  0.00           C  
ATOM    741  CG  LYS R  84       2.350  16.149  63.076  1.00  0.00           C  
ATOM    742  CD  LYS R  84       3.877  16.213  62.883  1.00  0.00           C  
ATOM    743  CE  LYS R  84       4.383  16.857  61.582  1.00  0.00           C  
ATOM    744  NZ  LYS R  84       4.177  15.975  60.423  1.00  0.00           N1+
ATOM    745  HZ1 LYS R  84       4.613  16.402  59.581  1.00  0.00           H  
ATOM    746  HZ2 LYS R  84       3.158  15.848  60.258  1.00  0.00           H  
ATOM    747  HZ3 LYS R  84       4.616  15.051  60.610  1.00  0.00           H  
ATOM    748  C   LYS R  84       0.568  13.085  61.448  1.00  0.00           C  
ATOM    749  O   LYS R  84       0.611  13.018  60.228  1.00  0.00           O  
ATOM    750  N   THR R  85      -0.427  12.593  62.209  1.00  0.00           N  
ATOM    751  HN  THR R  85      -0.404  12.724  63.200  1.00  0.00           H  
ATOM    752  CA  THR R  85      -1.559  11.925  61.567  1.00  0.00           C  
ATOM    753  CB  THR R  85      -2.215  11.012  62.614  1.00  0.00           C  
ATOM    754  OG1 THR R  85      -1.225  10.151  63.180  1.00  0.00           O  
ATOM    755  HG1 THR R  85      -0.872   9.636  62.467  1.00  0.00           H  
ATOM    756  CG2 THR R  85      -3.363  10.172  62.058  1.00  0.00           C  
ATOM    757  C   THR R  85      -2.558  12.924  60.998  1.00  0.00           C  
ATOM    758  O   THR R  85      -2.768  13.992  61.555  1.00  0.00           O  
ATOM    759  N   PHE R  86      -3.137  12.534  59.842  1.00  0.00           N  
ATOM    760  HN  PHE R  86      -2.901  11.648  59.442  1.00  0.00           H  
ATOM    761  CA  PHE R  86      -4.048  13.446  59.150  1.00  0.00           C  
ATOM    762  CB  PHE R  86      -3.300  14.172  58.023  1.00  0.00           C  
ATOM    763  CG  PHE R  86      -2.349  15.205  58.580  1.00  0.00           C  
ATOM    764  CD1 PHE R  86      -0.958  14.986  58.484  1.00  0.00           C  
ATOM    765  CD2 PHE R  86      -2.865  16.372  59.186  1.00  0.00           C  
ATOM    766  CE1 PHE R  86      -0.072  15.943  59.015  1.00  0.00           C  
ATOM    767  CE2 PHE R  86      -1.980  17.328  59.718  1.00  0.00           C  
ATOM    768  CZ  PHE R  86      -0.591  17.099  59.634  1.00  0.00           C  
ATOM    769  C   PHE R  86      -5.249  12.744  58.551  1.00  0.00           C  
ATOM    770  O   PHE R  86      -5.270  12.405  57.375  1.00  0.00           O  
ATOM    771  N   PHE R  87      -6.264  12.564  59.421  1.00  0.00           N  
ATOM    772  HN  PHE R  87      -6.165  12.884  60.363  1.00  0.00           H  
ATOM    773  CA  PHE R  87      -7.518  11.956  58.968  1.00  0.00           C  
ATOM    774  CB  PHE R  87      -8.377  11.590  60.182  1.00  0.00           C  
ATOM    775  CG  PHE R  87      -7.822  10.414  60.946  1.00  0.00           C  
ATOM    776  CD1 PHE R  87      -7.181  10.634  62.184  1.00  0.00           C  
ATOM    777  CD2 PHE R  87      -7.984   9.113  60.426  1.00  0.00           C  
ATOM    778  CE1 PHE R  87      -6.720   9.530  62.925  1.00  0.00           C  
ATOM    779  CE2 PHE R  87      -7.521   8.008  61.165  1.00  0.00           C  
ATOM    780  CZ  PHE R  87      -6.904   8.229  62.414  1.00  0.00           C  
ATOM    781  C   PHE R  87      -8.371  12.887  58.129  1.00  0.00           C  
ATOM    782  O   PHE R  87      -9.082  13.732  58.653  1.00  0.00           O  
ATOM    783  N   ILE R  88      -8.279  12.682  56.801  1.00  0.00           N  
ATOM    784  HN  ILE R  88      -7.722  11.936  56.442  1.00  0.00           H  
ATOM    785  CA  ILE R  88      -9.069  13.531  55.909  1.00  0.00           C  
ATOM    786  CB  ILE R  88      -8.336  13.768  54.580  1.00  0.00           C  
ATOM    787  CG2 ILE R  88      -8.952  14.966  53.847  1.00  0.00           C  
ATOM    788  CG1 ILE R  88      -6.829  13.944  54.774  1.00  0.00           C  
ATOM    789  CD1 ILE R  88      -6.068  14.028  53.452  1.00  0.00           C  
ATOM    790  C   ILE R  88     -10.445  12.954  55.639  1.00  0.00           C  
ATOM    791  O   ILE R  88     -10.644  12.140  54.747  1.00  0.00           O  
ATOM    792  N   ILE R  89     -11.389  13.416  56.477  1.00  0.00           N  
ATOM    793  HN  ILE R  89     -11.168  14.129  57.142  1.00  0.00           H  
ATOM    794  CA  ILE R  89     -12.739  12.864  56.373  1.00  0.00           C  
ATOM    795  CB  ILE R  89     -13.322  12.670  57.783  1.00  0.00           C  
ATOM    796  CG2 ILE R  89     -14.600  11.826  57.746  1.00  0.00           C  
ATOM    797  CG1 ILE R  89     -12.291  12.063  58.741  1.00  0.00           C  
ATOM    798  CD1 ILE R  89     -12.747  12.097  60.200  1.00  0.00           C  
ATOM    799  C   ILE R  89     -13.640  13.762  55.543  1.00  0.00           C  
ATOM    800  O   ILE R  89     -13.900  14.906  55.893  1.00  0.00           O  
ATOM    801  N   HIS R  90     -14.088  13.183  54.409  1.00  0.00           N  
ATOM    802  HN  HIS R  90     -13.890  12.220  54.225  1.00  0.00           H  
ATOM    803  CA  HIS R  90     -14.886  13.983  53.477  1.00  0.00           C  
ATOM    804  CB  HIS R  90     -14.678  13.514  52.026  1.00  0.00           C  
ATOM    805  CG  HIS R  90     -15.259  12.144  51.751  1.00  0.00           C  
ATOM    806  ND1 HIS R  90     -16.571  11.855  51.819  1.00  0.00           N  
ATOM    807  HD1 HIS R  90     -17.291  12.473  52.062  1.00  0.00           H  
ATOM    808  CD2 HIS R  90     -14.566  10.995  51.362  1.00  0.00           C  
ATOM    809  NE2 HIS R  90     -15.480  10.009  51.194  1.00  0.00           N  
ATOM    810  CE1 HIS R  90     -16.714  10.536  51.476  1.00  0.00           C  
ATOM    811  C   HIS R  90     -16.347  14.173  53.866  1.00  0.00           C  
ATOM    812  O   HIS R  90     -16.765  13.812  54.959  1.00  0.00           O  
ATOM    813  N   GLY R  91     -17.101  14.767  52.917  1.00  0.00           N  
ATOM    814  HN  GLY R  91     -16.705  15.051  52.045  1.00  0.00           H  
ATOM    815  CA  GLY R  91     -18.527  14.955  53.164  1.00  0.00           C  
ATOM    816  C   GLY R  91     -19.415  13.924  52.500  1.00  0.00           C  
ATOM    817  O   GLY R  91     -19.427  12.753  52.858  1.00  0.00           O  
ATOM    818  N   TRP R  92     -20.190  14.438  51.527  1.00  0.00           N  
ATOM    819  HN  TRP R  92     -20.074  15.385  51.230  1.00  0.00           H  
ATOM    820  CA  TRP R  92     -21.270  13.605  51.006  1.00  0.00           C  
ATOM    821  CB  TRP R  92     -22.594  14.314  51.323  1.00  0.00           C  
ATOM    822  CG  TRP R  92     -23.789  13.418  51.090  1.00  0.00           C  
ATOM    823  CD2 TRP R  92     -24.797  13.545  50.066  1.00  0.00           C  
ATOM    824  CE2 TRP R  92     -25.728  12.470  50.249  1.00  0.00           C  
ATOM    825  CE3 TRP R  92     -24.991  14.471  49.019  1.00  0.00           C  
ATOM    826  CD1 TRP R  92     -24.160  12.287  51.834  1.00  0.00           C  
ATOM    827  NE1 TRP R  92     -25.299  11.725  51.344  1.00  0.00           N  
ATOM    828  HE1 TRP R  92     -25.745  10.929  51.702  1.00  0.00           H  
ATOM    829  CZ2 TRP R  92     -26.832  12.343  49.379  1.00  0.00           C  
ATOM    830  CZ3 TRP R  92     -26.099  14.334  48.157  1.00  0.00           C  
ATOM    831  CH2 TRP R  92     -27.015  13.275  48.336  1.00  0.00           C  
ATOM    832  C   TRP R  92     -21.159  13.291  49.524  1.00  0.00           C  
ATOM    833  O   TRP R  92     -20.927  14.156  48.690  1.00  0.00           O  
ATOM    834  N   THR R  93     -21.363  11.982  49.264  1.00  0.00           N  
ATOM    835  HN  THR R  93     -21.524  11.389  50.052  1.00  0.00           H  
ATOM    836  CA  THR R  93     -21.468  11.398  47.921  1.00  0.00           C  
ATOM    837  CB  THR R  93     -22.794  11.699  47.199  1.00  0.00           C  
ATOM    838  OG1 THR R  93     -23.200  10.563  46.432  1.00  0.00           O  
ATOM    839  HG1 THR R  93     -22.526  10.416  45.783  1.00  0.00           H  
ATOM    840  CG2 THR R  93     -22.751  12.956  46.322  1.00  0.00           C  
ATOM    841  C   THR R  93     -20.251  11.249  47.011  1.00  0.00           C  
ATOM    842  O   THR R  93     -20.328  10.628  45.957  1.00  0.00           O  
ATOM    843  N   MET R  94     -19.121  11.831  47.461  1.00  0.00           N  
ATOM    844  HN  MET R  94     -19.105  12.318  48.334  1.00  0.00           H  
ATOM    845  CA  MET R  94     -17.916  11.686  46.641  1.00  0.00           C  
ATOM    846  CB  MET R  94     -17.350  13.042  46.193  1.00  0.00           C  
ATOM    847  CG  MET R  94     -16.792  13.942  47.300  1.00  0.00           C  
ATOM    848  SD  MET R  94     -18.063  14.593  48.389  1.00  0.00           S  
ATOM    849  CE  MET R  94     -17.007  15.628  49.403  1.00  0.00           C  
ATOM    850  C   MET R  94     -16.849  10.799  47.258  1.00  0.00           C  
ATOM    851  O   MET R  94     -16.930  10.405  48.413  1.00  0.00           O  
ATOM    852  N   SER R  95     -15.847  10.491  46.409  1.00  0.00           N  
ATOM    853  HN  SER R  95     -15.832  10.883  45.490  1.00  0.00           H  
ATOM    854  CA  SER R  95     -14.763   9.617  46.856  1.00  0.00           C  
ATOM    855  CB  SER R  95     -14.179   8.897  45.635  1.00  0.00           C  
ATOM    856  OG  SER R  95     -15.195   8.120  44.999  1.00  0.00           O  
ATOM    857  HG  SER R  95     -15.892   8.718  44.765  1.00  0.00           H  
ATOM    858  C   SER R  95     -13.673  10.363  47.607  1.00  0.00           C  
ATOM    859  O   SER R  95     -13.805  11.541  47.917  1.00  0.00           O  
ATOM    860  N   GLY R  96     -12.585   9.618  47.886  1.00  0.00           N  
ATOM    861  HN  GLY R  96     -12.532   8.651  47.635  1.00  0.00           H  
ATOM    862  CA  GLY R  96     -11.479  10.273  48.572  1.00  0.00           C  
ATOM    863  C   GLY R  96     -10.342   9.348  48.931  1.00  0.00           C  
ATOM    864  O   GLY R  96     -10.090   9.053  50.093  1.00  0.00           O  
ATOM    865  N   ILE R  97      -9.661   8.913  47.854  1.00  0.00           N  
ATOM    866  HN  ILE R  97      -9.952   9.186  46.938  1.00  0.00           H  
ATOM    867  CA  ILE R  97      -8.488   8.064  48.050  1.00  0.00           C  
ATOM    868  CB  ILE R  97      -8.730   6.639  47.516  1.00  0.00           C  
ATOM    869  CG2 ILE R  97      -7.700   5.656  48.082  1.00  0.00           C  
ATOM    870  CG1 ILE R  97     -10.168   6.143  47.698  1.00  0.00           C  
ATOM    871  CD1 ILE R  97     -10.469   4.903  46.857  1.00  0.00           C  
ATOM    872  C   ILE R  97      -7.269   8.678  47.381  1.00  0.00           C  
ATOM    873  O   ILE R  97      -6.397   9.243  48.028  1.00  0.00           O  
ATOM    874  N   PHE R  98      -7.267   8.552  46.037  1.00  0.00           N  
ATOM    875  HN  PHE R  98      -8.015   8.082  45.569  1.00  0.00           H  
ATOM    876  CA  PHE R  98      -6.155   9.095  45.258  1.00  0.00           C  
ATOM    877  CB  PHE R  98      -5.180   7.980  44.837  1.00  0.00           C  
ATOM    878  CG  PHE R  98      -5.871   6.877  44.062  1.00  0.00           C  
ATOM    879  CD1 PHE R  98      -6.318   5.727  44.749  1.00  0.00           C  
ATOM    880  CD2 PHE R  98      -6.054   7.008  42.668  1.00  0.00           C  
ATOM    881  CE1 PHE R  98      -6.968   4.700  44.037  1.00  0.00           C  
ATOM    882  CE2 PHE R  98      -6.703   5.983  41.953  1.00  0.00           C  
ATOM    883  CZ  PHE R  98      -7.157   4.841  42.647  1.00  0.00           C  
ATOM    884  C   PHE R  98      -6.583   9.936  44.065  1.00  0.00           C  
ATOM    885  O   PHE R  98      -5.793  10.238  43.178  1.00  0.00           O  
ATOM    886  N   GLU R  99      -7.885  10.282  44.079  1.00  0.00           N  
ATOM    887  HN  GLU R  99      -8.470  10.043  44.854  1.00  0.00           H  
ATOM    888  CA  GLU R  99      -8.464  10.907  42.892  1.00  0.00           C  
ATOM    889  CB  GLU R  99      -9.190   9.846  42.043  1.00  0.00           C  
ATOM    890  CG  GLU R  99     -10.471   9.210  42.619  1.00  0.00           C  
ATOM    891  CD  GLU R  99     -10.203   8.377  43.861  1.00  0.00           C  
ATOM    892  OE1 GLU R  99      -9.510   7.365  43.762  1.00  0.00           O  
ATOM    893  OE2 GLU R  99     -10.696   8.743  44.925  1.00  0.00           O1-
ATOM    894  C   GLU R  99      -9.349  12.114  43.170  1.00  0.00           C  
ATOM    895  O   GLU R  99     -10.179  12.507  42.358  1.00  0.00           O  
ATOM    896  N   ASN R 100      -9.134  12.682  44.374  1.00  0.00           N  
ATOM    897  HN  ASN R 100      -8.429  12.324  44.986  1.00  0.00           H  
ATOM    898  CA  ASN R 100      -9.983  13.794  44.799  1.00  0.00           C  
ATOM    899  CB  ASN R 100     -10.938  13.292  45.891  1.00  0.00           C  
ATOM    900  CG  ASN R 100     -12.078  12.493  45.294  1.00  0.00           C  
ATOM    901  OD1 ASN R 100     -11.916  11.374  44.825  1.00  0.00           O  
ATOM    902  ND2 ASN R 100     -13.259  13.134  45.352  1.00  0.00           N  
ATOM    903 1HD2 ASN R 100     -13.325  14.048  45.751  1.00  0.00           H  
ATOM    904 2HD2 ASN R 100     -14.090  12.701  45.001  1.00  0.00           H  
ATOM    905  C   ASN R 100      -9.168  14.960  45.334  1.00  0.00           C  
ATOM    906  O   ASN R 100      -7.944  14.973  45.268  1.00  0.00           O  
ATOM    907  N   TRP R 101      -9.918  15.933  45.897  1.00  0.00           N  
ATOM    908  HN  TRP R 101     -10.915  15.875  45.869  1.00  0.00           H  
ATOM    909  CA  TRP R 101      -9.271  17.010  46.654  1.00  0.00           C  
ATOM    910  CB  TRP R 101     -10.215  18.218  46.802  1.00  0.00           C  
ATOM    911  CG  TRP R 101     -11.530  17.829  47.446  1.00  0.00           C  
ATOM    912  CD2 TRP R 101     -11.807  17.572  48.841  1.00  0.00           C  
ATOM    913  CE2 TRP R 101     -13.196  17.226  48.942  1.00  0.00           C  
ATOM    914  CE3 TRP R 101     -11.005  17.597  50.002  1.00  0.00           C  
ATOM    915  CD1 TRP R 101     -12.756  17.632  46.789  1.00  0.00           C  
ATOM    916  NE1 TRP R 101     -13.737  17.277  47.662  1.00  0.00           N  
ATOM    917  HE1 TRP R 101     -14.669  17.084  47.428  1.00  0.00           H  
ATOM    918  CZ2 TRP R 101     -13.748  16.910  50.200  1.00  0.00           C  
ATOM    919  CZ3 TRP R 101     -11.569  17.280  51.255  1.00  0.00           C  
ATOM    920  CH2 TRP R 101     -12.933  16.935  51.350  1.00  0.00           C  
ATOM    921  C   TRP R 101      -8.684  16.595  48.000  1.00  0.00           C  
ATOM    922  O   TRP R 101      -7.938  17.337  48.625  1.00  0.00           O  
ATOM    923  N   LEU R 102      -9.044  15.355  48.399  1.00  0.00           N  
ATOM    924  HN  LEU R 102      -9.688  14.827  47.848  1.00  0.00           H  
ATOM    925  CA  LEU R 102      -8.404  14.724  49.555  1.00  0.00           C  
ATOM    926  CB  LEU R 102      -9.170  13.460  49.966  1.00  0.00           C  
ATOM    927  CG  LEU R 102     -10.556  13.658  50.589  1.00  0.00           C  
ATOM    928  CD1 LEU R 102     -11.677  13.862  49.568  1.00  0.00           C  
ATOM    929  CD2 LEU R 102     -10.895  12.515  51.542  1.00  0.00           C  
ATOM    930  C   LEU R 102      -6.970  14.310  49.267  1.00  0.00           C  
ATOM    931  O   LEU R 102      -6.111  14.293  50.139  1.00  0.00           O  
ATOM    932  N   HIS R 103      -6.757  14.005  47.971  1.00  0.00           N  
ATOM    933  HN  HIS R 103      -7.515  14.035  47.319  1.00  0.00           H  
ATOM    934  CA  HIS R 103      -5.404  13.724  47.502  1.00  0.00           C  
ATOM    935  CB  HIS R 103      -5.499  12.593  46.475  1.00  0.00           C  
ATOM    936  CG  HIS R 103      -4.182  11.864  46.337  1.00  0.00           C  
ATOM    937  ND1 HIS R 103      -3.417  11.916  45.233  1.00  0.00           N  
ATOM    938  HD1 HIS R 103      -3.609  12.422  44.417  1.00  0.00           H  
ATOM    939  CD2 HIS R 103      -3.565  11.033  47.276  1.00  0.00           C  
ATOM    940  NE2 HIS R 103      -2.413  10.583  46.721  1.00  0.00           N  
ATOM    941  CE1 HIS R 103      -2.322  11.125  45.466  1.00  0.00           C  
ATOM    942  C   HIS R 103      -4.703  14.951  46.924  1.00  0.00           C  
ATOM    943  O   HIS R 103      -3.973  14.889  45.942  1.00  0.00           O  
ATOM    944  N   LYS R 104      -4.970  16.083  47.605  1.00  0.00           N  
ATOM    945  HN  LYS R 104      -5.605  16.060  48.377  1.00  0.00           H  
ATOM    946  CA  LYS R 104      -4.299  17.336  47.264  1.00  0.00           C  
ATOM    947  CB  LYS R 104      -5.368  18.357  46.846  1.00  0.00           C  
ATOM    948  CG  LYS R 104      -4.937  19.449  45.855  1.00  0.00           C  
ATOM    949  CD  LYS R 104      -4.027  20.530  46.438  1.00  0.00           C  
ATOM    950  CE  LYS R 104      -3.613  21.586  45.414  1.00  0.00           C  
ATOM    951  NZ  LYS R 104      -2.748  22.577  46.069  1.00  0.00           N1+
ATOM    952  HZ1 LYS R 104      -3.273  23.038  46.840  1.00  0.00           H  
ATOM    953  HZ2 LYS R 104      -2.451  23.292  45.375  1.00  0.00           H  
ATOM    954  HZ3 LYS R 104      -1.910  22.100  46.458  1.00  0.00           H  
ATOM    955  C   LYS R 104      -3.454  17.838  48.426  1.00  0.00           C  
ATOM    956  O   LYS R 104      -2.405  18.448  48.254  1.00  0.00           O  
ATOM    957  N   LEU R 105      -3.954  17.496  49.635  1.00  0.00           N  
ATOM    958  HN  LEU R 105      -4.822  17.002  49.678  1.00  0.00           H  
ATOM    959  CA  LEU R 105      -3.206  17.763  50.868  1.00  0.00           C  
ATOM    960  CB  LEU R 105      -4.058  17.436  52.101  1.00  0.00           C  
ATOM    961  CG  LEU R 105      -5.359  18.228  52.257  1.00  0.00           C  
ATOM    962  CD1 LEU R 105      -6.567  17.539  51.622  1.00  0.00           C  
ATOM    963  CD2 LEU R 105      -5.634  18.559  53.723  1.00  0.00           C  
ATOM    964  C   LEU R 105      -1.909  16.981  51.008  1.00  0.00           C  
ATOM    965  O   LEU R 105      -1.068  17.284  51.842  1.00  0.00           O  
ATOM    966  N   VAL R 106      -1.791  15.959  50.139  1.00  0.00           N  
ATOM    967  HN  VAL R 106      -2.521  15.799  49.475  1.00  0.00           H  
ATOM    968  CA  VAL R 106      -0.608  15.098  50.126  1.00  0.00           C  
ATOM    969  CB  VAL R 106      -0.946  13.828  49.336  1.00  0.00           C  
ATOM    970  CG1 VAL R 106      -2.150  13.145  49.984  1.00  0.00           C  
ATOM    971  CG2 VAL R 106      -1.217  14.132  47.857  1.00  0.00           C  
ATOM    972  C   VAL R 106       0.676  15.737  49.606  1.00  0.00           C  
ATOM    973  O   VAL R 106       1.769  15.216  49.789  1.00  0.00           O  
ATOM    974  N   SER R 107       0.487  16.906  48.963  1.00  0.00           N  
ATOM    975  HN  SER R 107      -0.437  17.264  48.830  1.00  0.00           H  
ATOM    976  CA  SER R 107       1.644  17.713  48.584  1.00  0.00           C  
ATOM    977  CB  SER R 107       1.372  18.369  47.229  1.00  0.00           C  
ATOM    978  OG  SER R 107       1.070  17.363  46.259  1.00  0.00           O  
ATOM    979  HG  SER R 107       1.813  16.775  46.235  1.00  0.00           H  
ATOM    980  C   SER R 107       1.944  18.802  49.598  1.00  0.00           C  
ATOM    981  O   SER R 107       3.085  19.194  49.812  1.00  0.00           O  
ATOM    982  N   ALA R 108       0.838  19.260  50.222  1.00  0.00           N  
ATOM    983  HN  ALA R 108      -0.051  18.860  50.000  1.00  0.00           H  
ATOM    984  CA  ALA R 108       0.914  20.306  51.241  1.00  0.00           C  
ATOM    985  CB  ALA R 108      -0.492  20.822  51.545  1.00  0.00           C  
ATOM    986  C   ALA R 108       1.581  19.889  52.543  1.00  0.00           C  
ATOM    987  O   ALA R 108       2.192  20.688  53.242  1.00  0.00           O  
ATOM    988  N   LEU R 109       1.431  18.581  52.822  1.00  0.00           N  
ATOM    989  HN  LEU R 109       0.957  17.986  52.173  1.00  0.00           H  
ATOM    990  CA  LEU R 109       2.019  18.017  54.035  1.00  0.00           C  
ATOM    991  CB  LEU R 109       1.062  16.949  54.570  1.00  0.00           C  
ATOM    992  CG  LEU R 109      -0.264  17.563  55.022  1.00  0.00           C  
ATOM    993  CD1 LEU R 109      -1.397  16.549  55.159  1.00  0.00           C  
ATOM    994  CD2 LEU R 109      -0.094  18.410  56.277  1.00  0.00           C  
ATOM    995  C   LEU R 109       3.403  17.419  53.848  1.00  0.00           C  
ATOM    996  O   LEU R 109       4.016  16.928  54.788  1.00  0.00           O  
ATOM    997  N   HIS R 110       3.871  17.487  52.585  1.00  0.00           N  
ATOM    998  HN  HIS R 110       3.326  17.882  51.846  1.00  0.00           H  
ATOM    999  CA  HIS R 110       5.209  16.966  52.318  1.00  0.00           C  
ATOM   1000  CB  HIS R 110       5.129  15.723  51.431  1.00  0.00           C  
ATOM   1001  CG  HIS R 110       4.608  14.591  52.278  1.00  0.00           C  
ATOM   1002  ND1 HIS R 110       5.253  14.136  53.367  1.00  0.00           N  
ATOM   1003  HD1 HIS R 110       6.104  14.465  53.721  1.00  0.00           H  
ATOM   1004  CD2 HIS R 110       3.422  13.871  52.120  1.00  0.00           C  
ATOM   1005  NE2 HIS R 110       3.361  12.976  53.133  1.00  0.00           N  
ATOM   1006  CE1 HIS R 110       4.486  13.138  53.898  1.00  0.00           C  
ATOM   1007  C   HIS R 110       6.210  17.965  51.778  1.00  0.00           C  
ATOM   1008  O   HIS R 110       7.347  17.623  51.484  1.00  0.00           O  
ATOM   1009  N   THR R 111       5.750  19.226  51.681  1.00  0.00           N  
ATOM   1010  HN  THR R 111       4.813  19.452  51.947  1.00  0.00           H  
ATOM   1011  CA  THR R 111       6.703  20.267  51.297  1.00  0.00           C  
ATOM   1012  CB  THR R 111       5.974  21.381  50.528  1.00  0.00           C  
ATOM   1013  OG1 THR R 111       6.909  22.360  50.063  1.00  0.00           O  
ATOM   1014  HG1 THR R 111       7.565  21.891  49.566  1.00  0.00           H  
ATOM   1015  CG2 THR R 111       4.870  22.042  51.357  1.00  0.00           C  
ATOM   1016  C   THR R 111       7.519  20.834  52.454  1.00  0.00           C  
ATOM   1017  O   THR R 111       8.561  21.449  52.253  1.00  0.00           O  
ATOM   1018  N   ARG R 112       6.985  20.604  53.674  1.00  0.00           N  
ATOM   1019  HN  ARG R 112       6.138  20.081  53.770  1.00  0.00           H  
ATOM   1020  CA  ARG R 112       7.567  21.291  54.823  1.00  0.00           C  
ATOM   1021  CB  ARG R 112       6.930  22.683  54.906  1.00  0.00           C  
ATOM   1022  CG  ARG R 112       7.837  23.752  55.514  1.00  0.00           C  
ATOM   1023  CD  ARG R 112       7.377  25.163  55.137  1.00  0.00           C  
ATOM   1024  NE  ARG R 112       7.372  25.327  53.681  1.00  0.00           N  
ATOM   1025  HE  ARG R 112       6.573  25.047  53.150  1.00  0.00           H  
ATOM   1026  CZ  ARG R 112       8.468  25.755  53.015  1.00  0.00           C  
ATOM   1027  NH1 ARG R 112       9.573  26.135  53.656  1.00  0.00           N1+
ATOM   1028 1HH1 ARG R 112       9.614  26.114  54.655  1.00  0.00           H  
ATOM   1029 2HH1 ARG R 112      10.368  26.442  53.133  1.00  0.00           H  
ATOM   1030  NH2 ARG R 112       8.443  25.795  51.687  1.00  0.00           N  
ATOM   1031 1HH2 ARG R 112       7.621  25.513  51.193  1.00  0.00           H  
ATOM   1032 2HH2 ARG R 112       9.249  26.107  51.182  1.00  0.00           H  
ATOM   1033  C   ARG R 112       7.464  20.552  56.151  1.00  0.00           C  
ATOM   1034  O   ARG R 112       8.144  20.882  57.116  1.00  0.00           O  
ATOM   1035  N   GLU R 113       6.584  19.528  56.161  1.00  0.00           N  
ATOM   1036  HN  GLU R 113       6.083  19.269  55.335  1.00  0.00           H  
ATOM   1037  CA  GLU R 113       6.413  18.783  57.409  1.00  0.00           C  
ATOM   1038  CB  GLU R 113       4.935  18.486  57.659  1.00  0.00           C  
ATOM   1039  CG  GLU R 113       4.170  19.749  58.062  1.00  0.00           C  
ATOM   1040  CD  GLU R 113       2.724  19.449  58.415  1.00  0.00           C  
ATOM   1041  OE1 GLU R 113       1.893  20.336  58.232  1.00  0.00           O  
ATOM   1042  OE2 GLU R 113       2.428  18.345  58.874  1.00  0.00           O1-
ATOM   1043  C   GLU R 113       7.240  17.517  57.524  1.00  0.00           C  
ATOM   1044  O   GLU R 113       7.829  17.026  56.569  1.00  0.00           O  
ATOM   1045  N   LYS R 114       7.257  17.033  58.783  1.00  0.00           N  
ATOM   1046  HN  LYS R 114       6.694  17.465  59.487  1.00  0.00           H  
ATOM   1047  CA  LYS R 114       8.076  15.871  59.116  1.00  0.00           C  
ATOM   1048  CB  LYS R 114       8.502  15.987  60.584  1.00  0.00           C  
ATOM   1049  CG  LYS R 114       9.501  14.918  61.042  1.00  0.00           C  
ATOM   1050  CD  LYS R 114       9.930  15.009  62.513  1.00  0.00           C  
ATOM   1051  CE  LYS R 114      10.891  16.154  62.867  0.52  0.00           C  
ATOM   1052  NZ  LYS R 114      10.227  17.464  62.803  0.52  0.00           N1+
ATOM   1053  HZ1 LYS R 114      10.880  18.199  63.142  0.52  0.00           H  
ATOM   1054  HZ2 LYS R 114       9.377  17.451  63.403  0.52  0.00           H  
ATOM   1055  HZ3 LYS R 114       9.956  17.670  61.821  0.52  0.00           H  
ATOM   1056  C   LYS R 114       7.365  14.553  58.889  1.00  0.00           C  
ATOM   1057  O   LYS R 114       6.573  14.103  59.708  1.00  0.00           O  
ATOM   1058  N   ASP R 115       7.711  13.961  57.723  1.00  0.00           N  
ATOM   1059  HN  ASP R 115       8.356  14.446  57.131  1.00  0.00           H  
ATOM   1060  CA  ASP R 115       7.275  12.606  57.345  1.00  0.00           C  
ATOM   1061  CB  ASP R 115       8.032  11.535  58.152  1.00  0.00           C  
ATOM   1062  CG  ASP R 115       9.534  11.733  58.084  1.00  0.00           C  
ATOM   1063  OD1 ASP R 115      10.092  11.658  56.992  1.00  0.00           O  
ATOM   1064  OD2 ASP R 115      10.140  11.957  59.130  1.00  0.00           O1-
ATOM   1065  C   ASP R 115       5.782  12.317  57.415  1.00  0.00           C  
ATOM   1066  O   ASP R 115       5.371  11.178  57.599  1.00  0.00           O  
ATOM   1067  N   ALA R 116       5.000  13.416  57.306  1.00  0.00           N  
ATOM   1068  HN  ALA R 116       5.435  14.285  57.071  1.00  0.00           H  
ATOM   1069  CA  ALA R 116       3.593  13.414  57.718  1.00  0.00           C  
ATOM   1070  CB  ALA R 116       2.914  14.725  57.330  1.00  0.00           C  
ATOM   1071  C   ALA R 116       2.742  12.244  57.264  1.00  0.00           C  
ATOM   1072  O   ALA R 116       2.619  11.947  56.083  1.00  0.00           O  
ATOM   1073  N   ASN R 117       2.160  11.595  58.291  1.00  0.00           N  
ATOM   1074  HN  ASN R 117       2.313  11.915  59.226  1.00  0.00           H  
ATOM   1075  CA  ASN R 117       1.248  10.483  58.024  1.00  0.00           C  
ATOM   1076  CB  ASN R 117       1.018   9.667  59.300  1.00  0.00           C  
ATOM   1077  CG  ASN R 117       2.294   9.015  59.798  1.00  0.00           C  
ATOM   1078  OD1 ASN R 117       3.279   8.845  59.091  1.00  0.00           O  
ATOM   1079  ND2 ASN R 117       2.211   8.650  61.084  1.00  0.00           N  
ATOM   1080 1HD2 ASN R 117       1.377   8.817  61.611  1.00  0.00           H  
ATOM   1081 2HD2 ASN R 117       2.978   8.198  61.538  1.00  0.00           H  
ATOM   1082  C   ASN R 117      -0.097  10.967  57.529  1.00  0.00           C  
ATOM   1083  O   ASN R 117      -0.958  11.379  58.295  1.00  0.00           O  
ATOM   1084  N   VAL R 118      -0.224  10.905  56.191  1.00  0.00           N  
ATOM   1085  HN  VAL R 118       0.497  10.509  55.622  1.00  0.00           H  
ATOM   1086  CA  VAL R 118      -1.470  11.402  55.618  1.00  0.00           C  
ATOM   1087  CB  VAL R 118      -1.218  12.136  54.294  1.00  0.00           C  
ATOM   1088  CG1 VAL R 118      -2.468  12.902  53.859  1.00  0.00           C  
ATOM   1089  CG2 VAL R 118      -0.008  13.066  54.383  1.00  0.00           C  
ATOM   1090  C   VAL R 118      -2.493  10.297  55.452  1.00  0.00           C  
ATOM   1091  O   VAL R 118      -2.474   9.513  54.511  1.00  0.00           O  
ATOM   1092  N   VAL R 119      -3.391  10.279  56.452  1.00  0.00           N  
ATOM   1093  HN  VAL R 119      -3.371  10.988  57.157  1.00  0.00           H  
ATOM   1094  CA  VAL R 119      -4.418   9.243  56.455  1.00  0.00           C  
ATOM   1095  CB  VAL R 119      -4.758   8.856  57.903  1.00  0.00           C  
ATOM   1096  CG1 VAL R 119      -5.706   7.657  57.957  1.00  0.00           C  
ATOM   1097  CG2 VAL R 119      -3.476   8.559  58.679  1.00  0.00           C  
ATOM   1098  C   VAL R 119      -5.655   9.675  55.696  1.00  0.00           C  
ATOM   1099  O   VAL R 119      -6.568  10.288  56.232  1.00  0.00           O  
ATOM   1100  N   VAL R 120      -5.623   9.328  54.397  1.00  0.00           N  
ATOM   1101  HN  VAL R 120      -4.876   8.762  54.049  1.00  0.00           H  
ATOM   1102  CA  VAL R 120      -6.717   9.764  53.532  1.00  0.00           C  
ATOM   1103  CB  VAL R 120      -6.255   9.758  52.066  1.00  0.00           C  
ATOM   1104  CG1 VAL R 120      -7.302  10.387  51.147  1.00  0.00           C  
ATOM   1105  CG2 VAL R 120      -4.908  10.466  51.903  1.00  0.00           C  
ATOM   1106  C   VAL R 120      -7.958   8.910  53.716  1.00  0.00           C  
ATOM   1107  O   VAL R 120      -7.998   7.738  53.361  1.00  0.00           O  
ATOM   1108  N   VAL R 121      -8.966   9.562  54.326  1.00  0.00           N  
ATOM   1109  HN  VAL R 121      -8.894  10.536  54.543  1.00  0.00           H  
ATOM   1110  CA  VAL R 121     -10.164   8.794  54.656  1.00  0.00           C  
ATOM   1111  CB  VAL R 121     -10.712   9.174  56.041  1.00  0.00           C  
ATOM   1112  CG1 VAL R 121     -11.911   8.306  56.444  1.00  0.00           C  
ATOM   1113  CG2 VAL R 121      -9.604   9.101  57.091  1.00  0.00           C  
ATOM   1114  C   VAL R 121     -11.245   8.861  53.599  1.00  0.00           C  
ATOM   1115  O   VAL R 121     -11.930   9.860  53.411  1.00  0.00           O  
ATOM   1116  N   ASP R 122     -11.376   7.692  52.947  1.00  0.00           N  
ATOM   1117  HN  ASP R 122     -10.749   6.940  53.147  1.00  0.00           H  
ATOM   1118  CA  ASP R 122     -12.557   7.484  52.120  1.00  0.00           C  
ATOM   1119  CB  ASP R 122     -12.189   6.514  50.985  1.00  0.00           C  
ATOM   1120  CG  ASP R 122     -13.331   6.319  49.998  1.00  0.00           C  
ATOM   1121  OD1 ASP R 122     -13.755   7.293  49.380  1.00  0.00           O  
ATOM   1122  OD2 ASP R 122     -13.794   5.189  49.859  1.00  0.00           O1-
ATOM   1123  C   ASP R 122     -13.681   6.908  52.960  1.00  0.00           C  
ATOM   1124  O   ASP R 122     -13.460   6.196  53.929  1.00  0.00           O  
ATOM   1125  N   TRP R 123     -14.897   7.251  52.509  1.00  0.00           N  
ATOM   1126  HN  TRP R 123     -14.967   7.914  51.764  1.00  0.00           H  
ATOM   1127  CA  TRP R 123     -16.095   6.577  53.000  1.00  0.00           C  
ATOM   1128  CB  TRP R 123     -16.531   6.960  54.425  1.00  0.00           C  
ATOM   1129  CG  TRP R 123     -16.697   8.446  54.664  1.00  0.00           C  
ATOM   1130  CD2 TRP R 123     -17.917   9.156  54.967  1.00  0.00           C  
ATOM   1131  CE2 TRP R 123     -17.572  10.532  55.180  1.00  0.00           C  
ATOM   1132  CE3 TRP R 123     -19.260   8.744  55.087  1.00  0.00           C  
ATOM   1133  CD1 TRP R 123     -15.689   9.423  54.705  1.00  0.00           C  
ATOM   1134  NE1 TRP R 123     -16.197  10.649  55.005  1.00  0.00           N  
ATOM   1135  HE1 TRP R 123     -15.683  11.479  55.086  1.00  0.00           H  
ATOM   1136  CZ2 TRP R 123     -18.577  11.464  55.512  1.00  0.00           C  
ATOM   1137  CZ3 TRP R 123     -20.257   9.685  55.419  1.00  0.00           C  
ATOM   1138  CH2 TRP R 123     -19.916  11.037  55.630  1.00  0.00           C  
ATOM   1139  C   TRP R 123     -17.194   6.555  51.963  1.00  0.00           C  
ATOM   1140  O   TRP R 123     -18.289   7.072  52.142  1.00  0.00           O  
ATOM   1141  N   LEU R 124     -16.794   5.904  50.848  1.00  0.00           N  
ATOM   1142  HN  LEU R 124     -15.855   5.562  50.843  1.00  0.00           H  
ATOM   1143  CA  LEU R 124     -17.606   5.718  49.641  1.00  0.00           C  
ATOM   1144  CB  LEU R 124     -17.483   6.904  48.680  1.00  0.00           C  
ATOM   1145  CG  LEU R 124     -17.947   6.523  47.270  1.00  0.00           C  
ATOM   1146  CD1 LEU R 124     -18.347   7.714  46.403  1.00  0.00           C  
ATOM   1147  CD2 LEU R 124     -16.983   5.564  46.568  1.00  0.00           C  
ATOM   1148  C   LEU R 124     -19.065   5.338  49.834  1.00  0.00           C  
ATOM   1149  O   LEU R 124     -19.935   6.196  49.906  1.00  0.00           O  
ATOM   1150  N   PRO R 125     -19.302   4.000  49.890  1.00  0.00           N  
ATOM   1151  CD  PRO R 125     -18.286   2.953  49.806  1.00  0.00           C  
ATOM   1152  CA  PRO R 125     -20.672   3.461  49.961  1.00  0.00           C  
ATOM   1153  CB  PRO R 125     -20.401   1.961  50.138  1.00  0.00           C  
ATOM   1154  CG  PRO R 125     -19.075   1.710  49.431  1.00  0.00           C  
ATOM   1155  C   PRO R 125     -21.550   3.966  51.096  1.00  0.00           C  
ATOM   1156  O   PRO R 125     -22.771   3.937  51.006  1.00  0.00           O  
ATOM   1157  N   LEU R 126     -20.874   4.460  52.156  1.00  0.00           N  
ATOM   1158  HN  LEU R 126     -19.875   4.438  52.167  1.00  0.00           H  
ATOM   1159  CA  LEU R 126     -21.613   5.143  53.216  1.00  0.00           C  
ATOM   1160  CB  LEU R 126     -20.665   5.389  54.397  1.00  0.00           C  
ATOM   1161  CG  LEU R 126     -21.296   5.531  55.792  1.00  0.00           C  
ATOM   1162  CD1 LEU R 126     -20.220   5.715  56.854  1.00  0.00           C  
ATOM   1163  CD2 LEU R 126     -22.360   6.617  55.942  1.00  0.00           C  
ATOM   1164  C   LEU R 126     -22.213   6.454  52.731  1.00  0.00           C  
ATOM   1165  O   LEU R 126     -23.421   6.640  52.746  1.00  0.00           O  
ATOM   1166  N   ALA R 127     -21.302   7.346  52.291  1.00  0.00           N  
ATOM   1167  HN  ALA R 127     -20.340   7.078  52.259  1.00  0.00           H  
ATOM   1168  CA  ALA R 127     -21.711   8.674  51.829  1.00  0.00           C  
ATOM   1169  CB  ALA R 127     -20.493   9.584  51.679  1.00  0.00           C  
ATOM   1170  C   ALA R 127     -22.521   8.713  50.543  1.00  0.00           C  
ATOM   1171  O   ALA R 127     -23.175   9.699  50.230  1.00  0.00           O  
ATOM   1172  N   HIS R 128     -22.456   7.579  49.815  0.83  0.00           N  
ATOM   1173  HN  HIS R 128     -21.952   6.788  50.160  0.83  0.00           H  
ATOM   1174  CA  HIS R 128     -23.198   7.482  48.561  0.83  0.00           C  
ATOM   1175  CB  HIS R 128     -22.533   6.430  47.671  0.83  0.00           C  
ATOM   1176  CG  HIS R 128     -22.591   6.869  46.228  0.83  0.00           C  
ATOM   1177  ND1 HIS R 128     -21.907   7.924  45.747  1.00  0.00           N  
ATOM   1178  HD1 HIS R 128     -21.314   8.515  46.257  1.00  0.00           H  
ATOM   1179  CD2 HIS R 128     -23.322   6.291  45.187  1.00  0.00           C  
ATOM   1180  NE2 HIS R 128     -23.068   7.014  44.068  1.00  0.00           N  
ATOM   1181  CE1 HIS R 128     -22.199   8.017  44.411  1.00  0.00           C  
ATOM   1182  C   HIS R 128     -24.692   7.219  48.706  0.83  0.00           C  
ATOM   1183  O   HIS R 128     -25.445   7.250  47.740  0.83  0.00           O  
ATOM   1184  N   GLN R 129     -25.089   6.993  49.979  1.00  0.00           N  
ATOM   1185  HN  GLN R 129     -24.411   6.956  50.713  1.00  0.00           H  
ATOM   1186  CA  GLN R 129     -26.512   6.947  50.314  1.00  0.00           C  
ATOM   1187  CB  GLN R 129     -26.660   6.333  51.711  1.00  0.00           C  
ATOM   1188  CG  GLN R 129     -26.102   4.917  51.864  1.00  0.00           C  
ATOM   1189  CD  GLN R 129     -26.148   4.531  53.329  1.00  0.00           C  
ATOM   1190  OE1 GLN R 129     -25.290   4.895  54.125  1.00  0.00           O  
ATOM   1191  NE2 GLN R 129     -27.206   3.764  53.646  1.00  0.00           N  
ATOM   1192 1HE2 GLN R 129     -27.874   3.503  52.950  1.00  0.00           H  
ATOM   1193 2HE2 GLN R 129     -27.340   3.446  54.585  1.00  0.00           H  
ATOM   1194  C   GLN R 129     -27.124   8.341  50.327  1.00  0.00           C  
ATOM   1195  O   GLN R 129     -26.471   9.323  49.999  1.00  0.00           O  
ATOM   1196  N   LEU R 130     -28.414   8.379  50.723  1.00  0.00           N  
ATOM   1197  HN  LEU R 130     -28.878   7.536  50.994  1.00  0.00           H  
ATOM   1198  CA  LEU R 130     -29.136   9.653  50.763  1.00  0.00           C  
ATOM   1199  CB  LEU R 130     -30.628   9.312  50.915  1.00  0.00           C  
ATOM   1200  CG  LEU R 130     -31.627  10.188  50.145  1.00  0.00           C  
ATOM   1201  CD1 LEU R 130     -32.281  11.313  50.952  1.00  0.00           C  
ATOM   1202  CD2 LEU R 130     -31.156  10.612  48.751  1.00  0.00           C  
ATOM   1203  C   LEU R 130     -28.652  10.579  51.873  1.00  0.00           C  
ATOM   1204  O   LEU R 130     -27.902  10.179  52.752  1.00  0.00           O  
ATOM   1205  N   TYR R 131     -29.120  11.843  51.797  1.00  0.00           N  
ATOM   1206  HN  TYR R 131     -29.719  12.106  51.042  1.00  0.00           H  
ATOM   1207  CA  TYR R 131     -28.791  12.800  52.857  1.00  0.00           C  
ATOM   1208  CB  TYR R 131     -28.985  14.228  52.321  1.00  0.00           C  
ATOM   1209  CG  TYR R 131     -28.058  15.212  53.005  1.00  0.00           C  
ATOM   1210  CD1 TYR R 131     -26.716  15.300  52.580  1.00  0.00           C  
ATOM   1211  CE1 TYR R 131     -25.855  16.213  53.213  1.00  0.00           C  
ATOM   1212  CD2 TYR R 131     -28.559  16.019  54.047  1.00  0.00           C  
ATOM   1213  CE2 TYR R 131     -27.697  16.926  54.684  1.00  0.00           C  
ATOM   1214  CZ  TYR R 131     -26.357  17.016  54.257  1.00  0.00           C  
ATOM   1215  OH  TYR R 131     -25.514  17.916  54.876  1.00  0.00           O  
ATOM   1216  HH  TYR R 131     -25.980  18.381  55.558  1.00  0.00           H  
ATOM   1217  C   TYR R 131     -29.514  12.585  54.189  1.00  0.00           C  
ATOM   1218  O   TYR R 131     -29.371  13.347  55.137  1.00  0.00           O  
ATOM   1219  N   THR R 132     -30.292  11.485  54.225  1.00  0.00           N  
ATOM   1220  HN  THR R 132     -30.427  10.923  53.410  1.00  0.00           H  
ATOM   1221  CA  THR R 132     -30.901  11.074  55.487  1.00  0.00           C  
ATOM   1222  CB  THR R 132     -32.423  11.013  55.323  1.00  0.00           C  
ATOM   1223  OG1 THR R 132     -32.766  10.074  54.299  1.00  0.00           O  
ATOM   1224  HG1 THR R 132     -32.334  10.364  53.507  1.00  0.00           H  
ATOM   1225  CG2 THR R 132     -32.991  12.394  54.987  1.00  0.00           C  
ATOM   1226  C   THR R 132     -30.384   9.740  56.004  1.00  0.00           C  
ATOM   1227  O   THR R 132     -30.455   9.452  57.191  1.00  0.00           O  
ATOM   1228  N   ASP R 133     -29.865   8.934  55.053  1.00  0.00           N  
ATOM   1229  HN  ASP R 133     -29.793   9.245  54.105  1.00  0.00           H  
ATOM   1230  CA  ASP R 133     -29.365   7.612  55.436  1.00  0.00           C  
ATOM   1231  CB  ASP R 133     -29.608   6.612  54.299  1.00  0.00           C  
ATOM   1232  CG  ASP R 133     -31.091   6.353  54.113  1.00  0.00           C  
ATOM   1233  OD1 ASP R 133     -31.745   7.128  53.418  1.00  0.00           O  
ATOM   1234  OD2 ASP R 133     -31.582   5.366  54.658  1.00  0.00           O1-
ATOM   1235  C   ASP R 133     -27.889   7.615  55.785  1.00  0.00           C  
ATOM   1236  O   ASP R 133     -27.473   7.138  56.834  1.00  0.00           O  
ATOM   1237  N   ALA R 134     -27.122   8.209  54.847  1.00  0.00           N  
ATOM   1238  HN  ALA R 134     -27.559   8.545  54.013  1.00  0.00           H  
ATOM   1239  CA  ALA R 134     -25.683   8.393  55.047  1.00  0.00           C  
ATOM   1240  CB  ALA R 134     -25.063   9.036  53.808  1.00  0.00           C  
ATOM   1241  C   ALA R 134     -25.333   9.302  56.203  1.00  0.00           C  
ATOM   1242  O   ALA R 134     -24.353   9.107  56.911  1.00  0.00           O  
ATOM   1243  N   VAL R 135     -26.198  10.322  56.340  1.00  0.00           N  
ATOM   1244  HN  VAL R 135     -27.018  10.362  55.770  1.00  0.00           H  
ATOM   1245  CA  VAL R 135     -25.938  11.355  57.335  1.00  0.00           C  
ATOM   1246  CB  VAL R 135     -26.562  12.673  56.859  1.00  0.00           C  
ATOM   1247  CG1 VAL R 135     -26.147  13.856  57.727  1.00  0.00           C  
ATOM   1248  CG2 VAL R 135     -26.126  12.935  55.418  1.00  0.00           C  
ATOM   1249  C   VAL R 135     -26.332  10.963  58.754  1.00  0.00           C  
ATOM   1250  O   VAL R 135     -25.782  11.453  59.733  1.00  0.00           O  
ATOM   1251  N   ASN R 136     -27.266   9.988  58.815  1.00  0.00           N  
ATOM   1252  HN  ASN R 136     -27.711   9.660  57.982  1.00  0.00           H  
ATOM   1253  CA  ASN R 136     -27.477   9.301  60.092  1.00  0.00           C  
ATOM   1254  CB  ASN R 136     -28.743   8.441  60.031  1.00  0.00           C  
ATOM   1255  CG  ASN R 136     -29.981   9.289  60.249  1.00  0.00           C  
ATOM   1256  OD1 ASN R 136     -30.093  10.423  59.800  1.00  0.00           O  
ATOM   1257  ND2 ASN R 136     -30.917   8.668  60.983  1.00  0.00           N  
ATOM   1258 1HD2 ASN R 136     -30.766   7.739  61.318  1.00  0.00           H  
ATOM   1259 2HD2 ASN R 136     -31.777   9.127  61.207  1.00  0.00           H  
ATOM   1260  C   ASN R 136     -26.309   8.416  60.495  1.00  0.00           C  
ATOM   1261  O   ASN R 136     -25.972   8.291  61.665  1.00  0.00           O  
ATOM   1262  N   ASN R 137     -25.696   7.820  59.453  1.00  0.00           N  
ATOM   1263  HN  ASN R 137     -25.985   8.010  58.515  1.00  0.00           H  
ATOM   1264  CA  ASN R 137     -24.581   6.912  59.721  1.00  0.00           C  
ATOM   1265  CB  ASN R 137     -24.625   5.721  58.754  1.00  0.00           C  
ATOM   1266  CG  ASN R 137     -25.965   5.011  58.805  1.00  0.00           C  
ATOM   1267  OD1 ASN R 137     -26.663   4.996  59.812  1.00  0.00           O  
ATOM   1268  ND2 ASN R 137     -26.292   4.424  57.641  1.00  0.00           N  
ATOM   1269 1HD2 ASN R 137     -25.680   4.476  56.851  1.00  0.00           H  
ATOM   1270 2HD2 ASN R 137     -27.153   3.926  57.547  1.00  0.00           H  
ATOM   1271  C   ASN R 137     -23.201   7.558  59.685  1.00  0.00           C  
ATOM   1272  O   ASN R 137     -22.191   6.895  59.479  1.00  0.00           O  
ATOM   1273  N   THR R 138     -23.203   8.890  59.915  1.00  0.00           N  
ATOM   1274  HN  THR R 138     -24.063   9.373  60.077  1.00  0.00           H  
ATOM   1275  CA  THR R 138     -21.926   9.592  60.063  1.00  0.00           C  
ATOM   1276  CB  THR R 138     -22.097  11.089  59.807  1.00  0.00           C  
ATOM   1277  OG1 THR R 138     -23.104  11.621  60.672  1.00  0.00           O  
ATOM   1278  HG1 THR R 138     -22.822  11.442  61.559  1.00  0.00           H  
ATOM   1279  CG2 THR R 138     -22.435  11.362  58.345  1.00  0.00           C  
ATOM   1280  C   THR R 138     -21.252   9.401  61.411  1.00  0.00           C  
ATOM   1281  O   THR R 138     -20.066   9.653  61.570  1.00  0.00           O  
ATOM   1282  N   ARG R 139     -22.065   8.919  62.372  1.00  0.00           N  
ATOM   1283  HN  ARG R 139     -23.032   8.750  62.185  1.00  0.00           H  
ATOM   1284  CA  ARG R 139     -21.472   8.503  63.640  1.00  0.00           C  
ATOM   1285  CB  ARG R 139     -22.541   8.518  64.727  1.00  0.00           C  
ATOM   1286  CG  ARG R 139     -22.951   9.940  65.106  1.00  0.00           C  
ATOM   1287  CD  ARG R 139     -24.077   9.966  66.136  1.00  0.00           C  
ATOM   1288  NE  ARG R 139     -23.708   9.301  67.385  1.00  0.00           N  
ATOM   1289  HE  ARG R 139     -22.859   9.540  67.854  1.00  0.00           H  
ATOM   1290  CZ  ARG R 139     -24.539   8.399  67.950  1.00  0.00           C  
ATOM   1291  NH1 ARG R 139     -25.685   8.046  67.368  1.00  0.00           N1+
ATOM   1292 1HH1 ARG R 139     -25.957   8.446  66.493  1.00  0.00           H  
ATOM   1293 2HH1 ARG R 139     -26.277   7.373  67.811  1.00  0.00           H  
ATOM   1294  NH2 ARG R 139     -24.206   7.848  69.112  1.00  0.00           N  
ATOM   1295 1HH2 ARG R 139     -23.349   8.106  69.559  1.00  0.00           H  
ATOM   1296 2HH2 ARG R 139     -24.812   7.177  69.538  1.00  0.00           H  
ATOM   1297  C   ARG R 139     -20.815   7.135  63.599  1.00  0.00           C  
ATOM   1298  O   ARG R 139     -20.049   6.775  64.482  1.00  0.00           O  
ATOM   1299  N   VAL R 140     -21.137   6.393  62.519  1.00  0.00           N  
ATOM   1300  HN  VAL R 140     -21.753   6.747  61.816  1.00  0.00           H  
ATOM   1301  CA  VAL R 140     -20.471   5.104  62.341  1.00  0.00           C  
ATOM   1302  CB  VAL R 140     -21.359   4.142  61.534  1.00  0.00           C  
ATOM   1303  CG1 VAL R 140     -20.791   2.721  61.563  1.00  0.00           C  
ATOM   1304  CG2 VAL R 140     -22.796   4.153  62.065  1.00  0.00           C  
ATOM   1305  C   VAL R 140     -19.081   5.240  61.734  1.00  0.00           C  
ATOM   1306  O   VAL R 140     -18.149   4.550  62.127  1.00  0.00           O  
ATOM   1307  N   VAL R 141     -18.975   6.204  60.791  1.00  0.00           N  
ATOM   1308  HN  VAL R 141     -19.779   6.727  60.510  1.00  0.00           H  
ATOM   1309  CA  VAL R 141     -17.630   6.563  60.329  1.00  0.00           C  
ATOM   1310  CB  VAL R 141     -17.659   7.219  58.935  1.00  0.00           C  
ATOM   1311  CG1 VAL R 141     -18.402   8.558  58.887  1.00  0.00           C  
ATOM   1312  CG2 VAL R 141     -16.269   7.301  58.295  1.00  0.00           C  
ATOM   1313  C   VAL R 141     -16.835   7.393  61.330  1.00  0.00           C  
ATOM   1314  O   VAL R 141     -15.615   7.322  61.394  1.00  0.00           O  
ATOM   1315  N   GLY R 142     -17.597   8.156  62.140  1.00  0.00           N  
ATOM   1316  HN  GLY R 142     -18.593   8.139  62.049  1.00  0.00           H  
ATOM   1317  CA  GLY R 142     -16.963   8.935  63.201  1.00  0.00           C  
ATOM   1318  C   GLY R 142     -16.423   8.096  64.345  1.00  0.00           C  
ATOM   1319  O   GLY R 142     -15.500   8.495  65.043  1.00  0.00           O  
ATOM   1320  N   HIS R 143     -17.038   6.902  64.483  1.00  0.00           N  
ATOM   1321  HN  HIS R 143     -17.793   6.646  63.880  1.00  0.00           H  
ATOM   1322  CA  HIS R 143     -16.506   5.943  65.446  1.00  0.00           C  
ATOM   1323  CB  HIS R 143     -17.637   5.274  66.224  1.00  0.00           C  
ATOM   1324  CG  HIS R 143     -17.334   5.334  67.702  1.00  0.00           C  
ATOM   1325  ND1 HIS R 143     -18.018   6.106  68.565  1.00  0.00           N  
ATOM   1326  HD1 HIS R 143     -18.772   6.692  68.350  1.00  0.00           H  
ATOM   1327  CD2 HIS R 143     -16.343   4.645  68.407  1.00  0.00           C  
ATOM   1328  NE2 HIS R 143     -16.439   5.012  69.708  1.00  0.00           N  
ATOM   1329  CE1 HIS R 143     -17.469   5.911  69.806  1.00  0.00           C  
ATOM   1330  C   HIS R 143     -15.543   4.914  64.872  1.00  0.00           C  
ATOM   1331  O   HIS R 143     -14.875   4.194  65.602  1.00  0.00           O  
ATOM   1332  N   SER R 144     -15.472   4.906  63.522  1.00  0.00           N  
ATOM   1333  HN  SER R 144     -16.074   5.489  62.978  1.00  0.00           H  
ATOM   1334  CA  SER R 144     -14.378   4.172  62.882  1.00  0.00           C  
ATOM   1335  CB  SER R 144     -14.686   3.944  61.401  1.00  0.00           C  
ATOM   1336  OG  SER R 144     -15.864   3.145  61.268  1.00  0.00           O  
ATOM   1337  HG  SER R 144     -16.011   3.030  60.338  1.00  0.00           H  
ATOM   1338  C   SER R 144     -13.048   4.894  63.001  1.00  0.00           C  
ATOM   1339  O   SER R 144     -11.986   4.288  63.072  1.00  0.00           O  
ATOM   1340  N   ILE R 145     -13.179   6.235  63.048  1.00  0.00           N  
ATOM   1341  HN  ILE R 145     -14.087   6.650  62.994  1.00  0.00           H  
ATOM   1342  CA  ILE R 145     -12.008   7.069  63.303  1.00  0.00           C  
ATOM   1343  CB  ILE R 145     -12.196   8.445  62.635  1.00  0.00           C  
ATOM   1344  CG2 ILE R 145     -10.944   9.316  62.749  1.00  0.00           C  
ATOM   1345  CG1 ILE R 145     -12.624   8.320  61.169  1.00  0.00           C  
ATOM   1346  CD1 ILE R 145     -11.556   7.708  60.264  1.00  0.00           C  
ATOM   1347  C   ILE R 145     -11.713   7.221  64.791  1.00  0.00           C  
ATOM   1348  O   ILE R 145     -10.572   7.390  65.198  1.00  0.00           O  
ATOM   1349  N   ALA R 146     -12.796   7.125  65.591  1.00  0.00           N  
ATOM   1350  HN  ALA R 146     -13.700   6.963  65.197  1.00  0.00           H  
ATOM   1351  CA  ALA R 146     -12.624   7.212  67.044  1.00  0.00           C  
ATOM   1352  CB  ALA R 146     -13.962   7.435  67.739  1.00  0.00           C  
ATOM   1353  C   ALA R 146     -11.936   6.018  67.678  1.00  0.00           C  
ATOM   1354  O   ALA R 146     -11.159   6.147  68.616  1.00  0.00           O  
ATOM   1355  N   ARG R 147     -12.238   4.846  67.082  1.00  0.00           N  
ATOM   1356  HN  ARG R 147     -12.892   4.831  66.327  1.00  0.00           H  
ATOM   1357  CA  ARG R 147     -11.489   3.641  67.438  1.00  0.00           C  
ATOM   1358  CB  ARG R 147     -12.246   2.415  66.907  1.00  0.00           C  
ATOM   1359  CG  ARG R 147     -11.547   1.070  67.140  1.00  0.00           C  
ATOM   1360  CD  ARG R 147     -12.299  -0.108  66.520  1.00  0.00           C  
ATOM   1361  NE  ARG R 147     -11.414  -1.260  66.352  1.00  0.00           N  
ATOM   1362  HE  ARG R 147     -10.745  -1.267  65.609  1.00  0.00           H  
ATOM   1363  CZ  ARG R 147     -11.441  -2.309  67.201  1.00  0.00           C  
ATOM   1364  NH1 ARG R 147     -12.288  -2.358  68.225  1.00  0.00           N1+
ATOM   1365 1HH1 ARG R 147     -12.933  -1.611  68.386  1.00  0.00           H  
ATOM   1366 2HH1 ARG R 147     -12.281  -3.149  68.838  1.00  0.00           H  
ATOM   1367  NH2 ARG R 147     -10.597  -3.318  67.007  1.00  0.00           N  
ATOM   1368 1HH2 ARG R 147      -9.957  -3.292  66.241  1.00  0.00           H  
ATOM   1369 2HH2 ARG R 147     -10.605  -4.101  67.629  1.00  0.00           H  
ATOM   1370  C   ARG R 147     -10.055   3.673  66.921  1.00  0.00           C  
ATOM   1371  O   ARG R 147      -9.139   3.157  67.548  1.00  0.00           O  
ATOM   1372  N   MET R 148      -9.909   4.340  65.755  1.00  0.00           N  
ATOM   1373  HN  MET R 148     -10.704   4.753  65.312  1.00  0.00           H  
ATOM   1374  CA  MET R 148      -8.576   4.502  65.173  1.00  0.00           C  
ATOM   1375  CB  MET R 148      -8.716   4.881  63.697  1.00  0.00           C  
ATOM   1376  CG  MET R 148      -7.473   4.598  62.851  1.00  0.00           C  
ATOM   1377  SD  MET R 148      -6.995   2.866  62.880  1.00  0.00           S  
ATOM   1378  CE  MET R 148      -5.705   2.956  61.635  1.00  0.00           C  
ATOM   1379  C   MET R 148      -7.662   5.476  65.907  1.00  0.00           C  
ATOM   1380  O   MET R 148      -6.445   5.387  65.828  1.00  0.00           O  
ATOM   1381  N   LEU R 149      -8.309   6.392  66.660  1.00  0.00           N  
ATOM   1382  HN  LEU R 149      -9.308   6.404  66.683  1.00  0.00           H  
ATOM   1383  CA  LEU R 149      -7.541   7.289  67.529  1.00  0.00           C  
ATOM   1384  CB  LEU R 149      -8.473   8.361  68.105  1.00  0.00           C  
ATOM   1385  CG  LEU R 149      -8.317   9.746  67.470  1.00  0.00           C  
ATOM   1386  CD1 LEU R 149      -8.591   9.771  65.968  1.00  0.00           C  
ATOM   1387  CD2 LEU R 149      -9.140  10.806  68.199  1.00  0.00           C  
ATOM   1388  C   LEU R 149      -6.877   6.565  68.686  1.00  0.00           C  
ATOM   1389  O   LEU R 149      -5.766   6.880  69.094  1.00  0.00           O  
ATOM   1390  N   ASP R 150      -7.622   5.553  69.171  1.00  0.00           N  
ATOM   1391  HN  ASP R 150      -8.514   5.351  68.765  1.00  0.00           H  
ATOM   1392  CA  ASP R 150      -7.084   4.700  70.227  1.00  0.00           C  
ATOM   1393  CB  ASP R 150      -8.227   4.179  71.105  1.00  0.00           C  
ATOM   1394  CG  ASP R 150      -8.921   5.335  71.801  1.00  0.00           C  
ATOM   1395  OD1 ASP R 150      -9.887   5.859  71.250  1.00  0.00           O  
ATOM   1396  OD2 ASP R 150      -8.493   5.705  72.893  1.00  0.00           O1-
ATOM   1397  C   ASP R 150      -6.240   3.537  69.733  1.00  0.00           C  
ATOM   1398  O   ASP R 150      -5.538   2.889  70.501  1.00  0.00           O  
ATOM   1399  N   TRP R 151      -6.336   3.307  68.407  1.00  0.00           N  
ATOM   1400  HN  TRP R 151      -6.899   3.893  67.825  1.00  0.00           H  
ATOM   1401  CA  TRP R 151      -5.546   2.229  67.820  1.00  0.00           C  
ATOM   1402  CB  TRP R 151      -6.343   1.563  66.692  1.00  0.00           C  
ATOM   1403  CG  TRP R 151      -5.728   0.227  66.351  1.00  0.00           C  
ATOM   1404  CD2 TRP R 151      -5.703  -0.970  67.157  1.00  0.00           C  
ATOM   1405  CE2 TRP R 151      -4.972  -1.961  66.419  1.00  0.00           C  
ATOM   1406  CE3 TRP R 151      -6.233  -1.286  68.426  1.00  0.00           C  
ATOM   1407  CD1 TRP R 151      -5.028  -0.099  65.181  1.00  0.00           C  
ATOM   1408  NE1 TRP R 151      -4.581  -1.383  65.216  1.00  0.00           N  
ATOM   1409  HE1 TRP R 151      -4.068  -1.826  64.507  1.00  0.00           H  
ATOM   1410  CZ2 TRP R 151      -4.782  -3.246  66.971  1.00  0.00           C  
ATOM   1411  CZ3 TRP R 151      -6.039  -2.576  68.963  1.00  0.00           C  
ATOM   1412  CH2 TRP R 151      -5.315  -3.550  68.241  1.00  0.00           C  
ATOM   1413  C   TRP R 151      -4.167   2.653  67.343  1.00  0.00           C  
ATOM   1414  O   TRP R 151      -3.250   1.848  67.249  1.00  0.00           O  
ATOM   1415  N   LEU R 152      -4.057   3.966  67.062  1.00  0.00           N  
ATOM   1416  HN  LEU R 152      -4.835   4.582  67.185  1.00  0.00           H  
ATOM   1417  CA  LEU R 152      -2.745   4.483  66.677  1.00  0.00           C  
ATOM   1418  CB  LEU R 152      -2.902   5.736  65.818  1.00  0.00           C  
ATOM   1419  CG  LEU R 152      -3.586   5.433  64.486  1.00  0.00           C  
ATOM   1420  CD1 LEU R 152      -3.924   6.702  63.709  1.00  0.00           C  
ATOM   1421  CD2 LEU R 152      -2.819   4.410  63.648  1.00  0.00           C  
ATOM   1422  C   LEU R 152      -1.840   4.782  67.850  1.00  0.00           C  
ATOM   1423  O   LEU R 152      -0.625   4.665  67.761  1.00  0.00           O  
ATOM   1424  N   GLN R 153      -2.498   5.144  68.970  1.00  0.00           N  
ATOM   1425  HN  GLN R 153      -3.495   5.213  68.973  1.00  0.00           H  
ATOM   1426  CA  GLN R 153      -1.725   5.308  70.200  1.00  0.00           C  
ATOM   1427  CB  GLN R 153      -2.390   6.335  71.122  1.00  0.00           C  
ATOM   1428  CG  GLN R 153      -3.754   5.914  71.677  1.00  0.00           C  
ATOM   1429  CD  GLN R 153      -4.320   7.036  72.523  1.00  0.00           C  
ATOM   1430  OE1 GLN R 153      -3.613   7.726  73.248  1.00  0.00           O  
ATOM   1431  NE2 GLN R 153      -5.648   7.188  72.386  1.00  0.00           N  
ATOM   1432 1HE2 GLN R 153      -6.177   6.595  71.780  1.00  0.00           H  
ATOM   1433 2HE2 GLN R 153      -6.130   7.903  72.892  1.00  0.00           H  
ATOM   1434  C   GLN R 153      -1.373   4.017  70.930  1.00  0.00           C  
ATOM   1435  O   GLN R 153      -0.633   4.020  71.906  1.00  0.00           O  
ATOM   1436  N   GLU R 154      -1.931   2.911  70.395  1.00  0.00           N  
ATOM   1437  HN  GLU R 154      -2.519   2.972  69.588  1.00  0.00           H  
ATOM   1438  CA  GLU R 154      -1.611   1.605  70.962  1.00  0.00           C  
ATOM   1439  CB  GLU R 154      -2.900   0.783  71.044  1.00  0.00           C  
ATOM   1440  CG  GLU R 154      -2.769  -0.485  71.894  1.00  0.00           C  
ATOM   1441  CD  GLU R 154      -4.056  -1.286  71.846  1.00  0.00           C  
ATOM   1442  OE1 GLU R 154      -5.108  -0.745  72.186  1.00  0.00           O  
ATOM   1443  OE2 GLU R 154      -3.998  -2.455  71.471  1.00  0.00           O1-
ATOM   1444  C   GLU R 154      -0.571   0.853  70.148  1.00  0.00           C  
ATOM   1445  O   GLU R 154       0.426   0.363  70.664  1.00  0.00           O  
ATOM   1446  N   LYS R 155      -0.868   0.790  68.834  1.00  0.00           N  
ATOM   1447  HN  LYS R 155      -1.672   1.273  68.490  1.00  0.00           H  
ATOM   1448  CA  LYS R 155       0.018   0.075  67.917  1.00  0.00           C  
ATOM   1449  CB  LYS R 155      -0.811  -0.423  66.719  1.00  0.00           C  
ATOM   1450  CG  LYS R 155      -0.014  -1.028  65.557  1.00  0.00           C  
ATOM   1451  CD  LYS R 155       0.888  -2.200  65.948  1.00  0.00           C  
ATOM   1452  CE  LYS R 155       1.832  -2.604  64.814  1.00  0.00           C  
ATOM   1453  NZ  LYS R 155       2.679  -1.465  64.430  1.00  0.00           N1+
ATOM   1454  HZ1 LYS R 155       3.351  -1.766  63.696  1.00  0.00           H  
ATOM   1455  HZ2 LYS R 155       3.203  -1.126  65.263  1.00  0.00           H  
ATOM   1456  HZ3 LYS R 155       2.084  -0.696  64.059  1.00  0.00           H  
ATOM   1457  C   LYS R 155       1.223   0.896  67.486  1.00  0.00           C  
ATOM   1458  O   LYS R 155       2.362   0.455  67.583  1.00  0.00           O  
ATOM   1459  N   ASP R 156       0.915   2.117  67.012  1.00  0.00           N  
ATOM   1460  HN  ASP R 156      -0.030   2.442  66.996  1.00  0.00           H  
ATOM   1461  CA  ASP R 156       2.027   2.961  66.575  1.00  0.00           C  
ATOM   1462  CB  ASP R 156       1.665   3.687  65.273  1.00  0.00           C  
ATOM   1463  CG  ASP R 156       1.345   2.688  64.175  1.00  0.00           C  
ATOM   1464  OD1 ASP R 156       2.253   1.988  63.727  1.00  0.00           O  
ATOM   1465  OD2 ASP R 156       0.187   2.616  63.770  1.00  0.00           O1-
ATOM   1466  C   ASP R 156       2.529   3.946  67.620  1.00  0.00           C  
ATOM   1467  O   ASP R 156       3.243   4.890  67.303  1.00  0.00           O  
ATOM   1468  N   ASP R 157       2.120   3.669  68.885  1.00  0.00           N  
ATOM   1469  HN  ASP R 157       1.543   2.867  69.037  1.00  0.00           H  
ATOM   1470  CA  ASP R 157       2.556   4.440  70.058  1.00  0.00           C  
ATOM   1471  CB  ASP R 157       3.845   3.878  70.688  1.00  0.00           C  
ATOM   1472  CG  ASP R 157       5.025   3.917  69.729  1.00  0.00           C  
ATOM   1473  OD1 ASP R 157       5.265   2.918  69.053  1.00  0.00           O  
ATOM   1474  OD2 ASP R 157       5.703   4.941  69.669  1.00  0.00           O1-
ATOM   1475  C   ASP R 157       2.525   5.958  69.950  1.00  0.00           C  
ATOM   1476  O   ASP R 157       3.425   6.668  70.382  1.00  0.00           O  
ATOM   1477  N   PHE R 158       1.428   6.406  69.314  1.00  0.00           N  
ATOM   1478  HN  PHE R 158       0.708   5.757  69.072  1.00  0.00           H  
ATOM   1479  CA  PHE R 158       1.314   7.809  68.935  1.00  0.00           C  
ATOM   1480  CB  PHE R 158       0.247   7.911  67.843  1.00  0.00           C  
ATOM   1481  CG  PHE R 158       0.854   8.448  66.573  1.00  0.00           C  
ATOM   1482  CD1 PHE R 158       1.587   7.582  65.736  1.00  0.00           C  
ATOM   1483  CD2 PHE R 158       0.674   9.809  66.249  1.00  0.00           C  
ATOM   1484  CE1 PHE R 158       2.144   8.087  64.547  1.00  0.00           C  
ATOM   1485  CE2 PHE R 158       1.231  10.312  65.059  1.00  0.00           C  
ATOM   1486  CZ  PHE R 158       1.956   9.445  64.219  1.00  0.00           C  
ATOM   1487  C   PHE R 158       0.912   8.744  70.052  1.00  0.00           C  
ATOM   1488  O   PHE R 158       0.353   8.354  71.070  1.00  0.00           O  
ATOM   1489  N   SER R 159       1.205  10.025  69.768  1.00  0.00           N  
ATOM   1490  HN  SER R 159       1.720  10.250  68.941  1.00  0.00           H  
ATOM   1491  CA  SER R 159       0.582  11.076  70.563  1.00  0.00           C  
ATOM   1492  CB  SER R 159       1.588  12.213  70.763  1.00  0.00           C  
ATOM   1493  OG  SER R 159       1.022  13.235  71.587  1.00  0.00           O  
ATOM   1494  HG  SER R 159       1.667  13.927  71.647  1.00  0.00           H  
ATOM   1495  C   SER R 159      -0.632  11.602  69.832  1.00  0.00           C  
ATOM   1496  O   SER R 159      -0.640  11.729  68.613  1.00  0.00           O  
ATOM   1497  N   LEU R 160      -1.661  11.907  70.644  1.00  0.00           N  
ATOM   1498  HN  LEU R 160      -1.571  11.798  71.634  1.00  0.00           H  
ATOM   1499  CA  LEU R 160      -2.864  12.487  70.049  1.00  0.00           C  
ATOM   1500  CB  LEU R 160      -4.059  12.312  70.984  1.00  0.00           C  
ATOM   1501  CG  LEU R 160      -4.495  10.859  71.191  1.00  0.00           C  
ATOM   1502  CD1 LEU R 160      -5.646  10.761  72.191  1.00  0.00           C  
ATOM   1503  CD2 LEU R 160      -4.835  10.149  69.879  1.00  0.00           C  
ATOM   1504  C   LEU R 160      -2.729  13.940  69.620  1.00  0.00           C  
ATOM   1505  O   LEU R 160      -3.522  14.444  68.835  1.00  0.00           O  
ATOM   1506  N   GLY R 161      -1.656  14.576  70.141  1.00  0.00           N  
ATOM   1507  HN  GLY R 161      -1.061  14.103  70.790  1.00  0.00           H  
ATOM   1508  CA  GLY R 161      -1.297  15.913  69.664  1.00  0.00           C  
ATOM   1509  C   GLY R 161      -0.799  15.947  68.228  1.00  0.00           C  
ATOM   1510  O   GLY R 161      -1.010  16.909  67.499  1.00  0.00           O  
ATOM   1511  N   ASN R 162      -0.151  14.823  67.851  1.00  0.00           N  
ATOM   1512  HN  ASN R 162      -0.011  14.082  68.508  1.00  0.00           H  
ATOM   1513  CA  ASN R 162       0.203  14.639  66.442  1.00  0.00           C  
ATOM   1514  CB  ASN R 162       1.276  13.556  66.300  1.00  0.00           C  
ATOM   1515  CG  ASN R 162       2.567  13.956  66.983  1.00  0.00           C  
ATOM   1516  OD1 ASN R 162       2.977  15.110  66.985  1.00  0.00           O  
ATOM   1517  ND2 ASN R 162       3.193  12.918  67.567  1.00  0.00           N  
ATOM   1518 1HD2 ASN R 162       2.800  11.999  67.530  1.00  0.00           H  
ATOM   1519 2HD2 ASN R 162       4.061  13.048  68.047  1.00  0.00           H  
ATOM   1520  C   ASN R 162      -0.980  14.241  65.576  1.00  0.00           C  
ATOM   1521  O   ASN R 162      -1.057  14.587  64.403  1.00  0.00           O  
ATOM   1522  N   VAL R 163      -1.913  13.511  66.226  1.00  0.00           N  
ATOM   1523  HN  VAL R 163      -1.786  13.282  67.192  1.00  0.00           H  
ATOM   1524  CA  VAL R 163      -3.144  13.140  65.529  1.00  0.00           C  
ATOM   1525  CB  VAL R 163      -3.862  12.005  66.281  1.00  0.00           C  
ATOM   1526  CG1 VAL R 163      -5.171  11.591  65.605  1.00  0.00           C  
ATOM   1527  CG2 VAL R 163      -2.937  10.797  66.440  1.00  0.00           C  
ATOM   1528  C   VAL R 163      -4.066  14.328  65.309  1.00  0.00           C  
ATOM   1529  O   VAL R 163      -4.514  15.001  66.230  1.00  0.00           O  
ATOM   1530  N   HIS R 164      -4.301  14.543  64.004  1.00  0.00           N  
ATOM   1531  HN  HIS R 164      -3.907  13.922  63.328  1.00  0.00           H  
ATOM   1532  CA  HIS R 164      -5.137  15.661  63.591  1.00  0.00           C  
ATOM   1533  CB  HIS R 164      -4.285  16.616  62.740  1.00  0.00           C  
ATOM   1534  CG  HIS R 164      -5.086  17.807  62.269  1.00  0.00           C  
ATOM   1535  ND1 HIS R 164      -5.216  18.148  60.976  1.00  0.00           N  
ATOM   1536  HD1 HIS R 164      -4.816  17.688  60.210  1.00  0.00           H  
ATOM   1537  CD2 HIS R 164      -5.812  18.710  63.046  1.00  0.00           C  
ATOM   1538  NE2 HIS R 164      -6.385  19.601  62.206  1.00  0.00           N  
ATOM   1539  CE1 HIS R 164      -6.020  19.257  60.933  1.00  0.00           C  
ATOM   1540  C   HIS R 164      -6.356  15.173  62.836  1.00  0.00           C  
ATOM   1541  O   HIS R 164      -6.306  14.241  62.042  1.00  0.00           O  
ATOM   1542  N   LEU R 165      -7.466  15.860  63.154  1.00  0.00           N  
ATOM   1543  HN  LEU R 165      -7.410  16.628  63.791  1.00  0.00           H  
ATOM   1544  CA  LEU R 165      -8.738  15.484  62.553  1.00  0.00           C  
ATOM   1545  CB  LEU R 165      -9.799  15.351  63.649  1.00  0.00           C  
ATOM   1546  CG  LEU R 165      -9.823  14.022  64.409  1.00  0.00           C  
ATOM   1547  CD1 LEU R 165     -10.036  12.828  63.484  1.00  0.00           C  
ATOM   1548  CD2 LEU R 165      -8.679  13.813  65.400  1.00  0.00           C  
ATOM   1549  C   LEU R 165      -9.208  16.492  61.527  1.00  0.00           C  
ATOM   1550  O   LEU R 165      -9.901  17.457  61.825  1.00  0.00           O  
ATOM   1551  N   ILE R 166      -8.808  16.187  60.278  1.00  0.00           N  
ATOM   1552  HN  ILE R 166      -8.260  15.363  60.128  1.00  0.00           H  
ATOM   1553  CA  ILE R 166      -9.294  16.988  59.153  1.00  0.00           C  
ATOM   1554  CB  ILE R 166      -8.375  16.764  57.935  1.00  0.00           C  
ATOM   1555  CG2 ILE R 166      -8.740  17.651  56.741  1.00  0.00           C  
ATOM   1556  CG1 ILE R 166      -6.904  16.934  58.319  1.00  0.00           C  
ATOM   1557  CD1 ILE R 166      -5.938  16.748  57.151  1.00  0.00           C  
ATOM   1558  C   ILE R 166     -10.730  16.618  58.814  1.00  0.00           C  
ATOM   1559  O   ILE R 166     -11.130  15.462  58.877  1.00  0.00           O  
ATOM   1560  N   GLY R 167     -11.497  17.667  58.474  1.00  0.00           N  
ATOM   1561  HN  GLY R 167     -11.124  18.595  58.455  1.00  0.00           H  
ATOM   1562  CA  GLY R 167     -12.895  17.396  58.175  1.00  0.00           C  
ATOM   1563  C   GLY R 167     -13.381  18.073  56.916  1.00  0.00           C  
ATOM   1564  O   GLY R 167     -12.661  18.821  56.269  1.00  0.00           O  
ATOM   1565  N   TYR R 168     -14.658  17.759  56.621  1.00  0.00           N  
ATOM   1566  HN  TYR R 168     -15.121  17.084  57.195  1.00  0.00           H  
ATOM   1567  CA  TYR R 168     -15.380  18.373  55.507  1.00  0.00           C  
ATOM   1568  CB  TYR R 168     -14.775  17.895  54.182  1.00  0.00           C  
ATOM   1569  CG  TYR R 168     -15.314  18.669  53.001  1.00  0.00           C  
ATOM   1570  CD1 TYR R 168     -14.760  19.926  52.683  1.00  0.00           C  
ATOM   1571  CE1 TYR R 168     -15.229  20.607  51.548  1.00  0.00           C  
ATOM   1572  CD2 TYR R 168     -16.345  18.092  52.235  1.00  0.00           C  
ATOM   1573  CE2 TYR R 168     -16.811  18.772  51.101  1.00  0.00           C  
ATOM   1574  CZ  TYR R 168     -16.242  20.014  50.765  1.00  0.00           C  
ATOM   1575  OH  TYR R 168     -16.700  20.660  49.634  1.00  0.00           O  
ATOM   1576  HH  TYR R 168     -16.353  21.541  49.603  1.00  0.00           H  
ATOM   1577  C   TYR R 168     -16.837  17.963  55.552  1.00  0.00           C  
ATOM   1578  O   TYR R 168     -17.152  16.781  55.595  1.00  0.00           O  
ATOM   1579  N   SER R 169     -17.697  19.006  55.541  1.00  0.00           N  
ATOM   1580  HN  SER R 169     -17.310  19.925  55.480  1.00  0.00           H  
ATOM   1581  CA  SER R 169     -19.156  18.835  55.573  1.00  0.00           C  
ATOM   1582  CB  SER R 169     -19.699  18.367  54.213  1.00  0.00           C  
ATOM   1583  OG  SER R 169     -21.129  18.340  54.226  1.00  0.00           O  
ATOM   1584  HG  SER R 169     -21.405  18.059  53.364  1.00  0.00           H  
ATOM   1585  C   SER R 169     -19.708  18.049  56.756  1.00  0.00           C  
ATOM   1586  O   SER R 169     -19.965  18.594  57.822  1.00  0.00           O  
ATOM   1587  N   LEU R 170     -19.882  16.736  56.504  1.00  0.00           N  
ATOM   1588  HN  LEU R 170     -19.573  16.336  55.641  1.00  0.00           H  
ATOM   1589  CA  LEU R 170     -20.396  15.852  57.547  1.00  0.00           C  
ATOM   1590  CB  LEU R 170     -21.030  14.630  56.881  1.00  0.00           C  
ATOM   1591  CG  LEU R 170     -22.040  14.957  55.781  1.00  0.00           C  
ATOM   1592  CD1 LEU R 170     -22.486  13.695  55.049  1.00  0.00           C  
ATOM   1593  CD2 LEU R 170     -23.219  15.794  56.277  1.00  0.00           C  
ATOM   1594  C   LEU R 170     -19.280  15.354  58.436  1.00  0.00           C  
ATOM   1595  O   LEU R 170     -19.397  15.285  59.654  1.00  0.00           O  
ATOM   1596  N   GLY R 171     -18.168  15.044  57.736  1.00  0.00           N  
ATOM   1597  HN  GLY R 171     -18.175  15.132  56.739  1.00  0.00           H  
ATOM   1598  CA  GLY R 171     -16.934  14.665  58.417  1.00  0.00           C  
ATOM   1599  C   GLY R 171     -16.176  15.789  59.097  1.00  0.00           C  
ATOM   1600  O   GLY R 171     -15.137  15.562  59.702  1.00  0.00           O  
ATOM   1601  N   ALA R 172     -16.748  17.009  58.984  1.00  0.00           N  
ATOM   1602  HN  ALA R 172     -17.594  17.127  58.464  1.00  0.00           H  
ATOM   1603  CA  ALA R 172     -16.167  18.148  59.691  1.00  0.00           C  
ATOM   1604  CB  ALA R 172     -16.732  19.467  59.160  1.00  0.00           C  
ATOM   1605  C   ALA R 172     -16.353  18.082  61.192  1.00  0.00           C  
ATOM   1606  O   ALA R 172     -15.444  18.350  61.970  1.00  0.00           O  
ATOM   1607  N   HIS R 173     -17.590  17.693  61.554  1.00  0.00           N  
ATOM   1608  HN  HIS R 173     -18.281  17.472  60.865  1.00  0.00           H  
ATOM   1609  CA  HIS R 173     -17.874  17.561  62.979  1.00  0.00           C  
ATOM   1610  CB  HIS R 173     -19.154  18.304  63.353  1.00  0.00           C  
ATOM   1611  CG  HIS R 173     -19.079  19.806  63.178  1.00  0.00           C  
ATOM   1612  ND1 HIS R 173     -20.116  20.605  63.480  1.00  0.00           N  
ATOM   1613  HD1 HIS R 173     -20.992  20.315  63.811  1.00  0.00           H  
ATOM   1614  CD2 HIS R 173     -18.018  20.606  62.737  1.00  0.00           C  
ATOM   1615  NE2 HIS R 173     -18.432  21.894  62.783  1.00  0.00           N  
ATOM   1616  CE1 HIS R 173     -19.724  21.892  63.240  1.00  0.00           C  
ATOM   1617  C   HIS R 173     -17.992  16.127  63.463  1.00  0.00           C  
ATOM   1618  O   HIS R 173     -18.064  15.881  64.661  1.00  0.00           O  
ATOM   1619  N   VAL R 174     -17.975  15.185  62.491  1.00  0.00           N  
ATOM   1620  HN  VAL R 174     -17.972  15.426  61.521  1.00  0.00           H  
ATOM   1621  CA  VAL R 174     -17.725  13.813  62.934  1.00  0.00           C  
ATOM   1622  CB  VAL R 174     -18.622  12.749  62.284  1.00  0.00           C  
ATOM   1623  CG1 VAL R 174     -20.100  13.126  62.417  1.00  0.00           C  
ATOM   1624  CG2 VAL R 174     -18.220  12.374  60.857  1.00  0.00           C  
ATOM   1625  C   VAL R 174     -16.256  13.416  63.018  1.00  0.00           C  
ATOM   1626  O   VAL R 174     -15.897  12.327  63.450  1.00  0.00           O  
ATOM   1627  N   ALA R 175     -15.422  14.414  62.649  1.00  0.00           N  
ATOM   1628  HN  ALA R 175     -15.785  15.227  62.195  1.00  0.00           H  
ATOM   1629  CA  ALA R 175     -14.042  14.435  63.131  1.00  0.00           C  
ATOM   1630  CB  ALA R 175     -13.226  15.443  62.322  1.00  0.00           C  
ATOM   1631  C   ALA R 175     -13.957  14.806  64.606  1.00  0.00           C  
ATOM   1632  O   ALA R 175     -13.064  14.384  65.330  1.00  0.00           O  
ATOM   1633  N   GLY R 176     -14.973  15.596  65.015  1.00  0.00           N  
ATOM   1634  HN  GLY R 176     -15.648  15.919  64.352  1.00  0.00           H  
ATOM   1635  CA  GLY R 176     -15.172  15.851  66.439  1.00  0.00           C  
ATOM   1636  C   GLY R 176     -16.049  14.841  67.162  1.00  0.00           C  
ATOM   1637  O   GLY R 176     -16.238  14.924  68.367  1.00  0.00           O  
ATOM   1638  N   TYR R 177     -16.553  13.865  66.376  1.00  0.00           N  
ATOM   1639  HN  TYR R 177     -16.398  13.886  65.389  1.00  0.00           H  
ATOM   1640  CA  TYR R 177     -17.136  12.676  66.997  1.00  0.00           C  
ATOM   1641  CB  TYR R 177     -18.280  12.138  66.127  1.00  0.00           C  
ATOM   1642  CG  TYR R 177     -18.998  10.989  66.799  1.00  0.00           C  
ATOM   1643  CD1 TYR R 177     -19.836  11.248  67.902  1.00  0.00           C  
ATOM   1644  CE1 TYR R 177     -20.482  10.172  68.532  1.00  0.00           C  
ATOM   1645  CD2 TYR R 177     -18.801   9.686  66.303  1.00  0.00           C  
ATOM   1646  CE2 TYR R 177     -19.448   8.612  66.933  1.00  0.00           C  
ATOM   1647  CZ  TYR R 177     -20.280   8.868  68.040  1.00  0.00           C  
ATOM   1648  OH  TYR R 177     -20.920   7.814  68.661  1.00  0.00           O  
ATOM   1649  HH  TYR R 177     -20.688   7.000  68.235  1.00  0.00           H  
ATOM   1650  C   TYR R 177     -16.086  11.611  67.285  1.00  0.00           C  
ATOM   1651  O   TYR R 177     -16.225  10.790  68.184  1.00  0.00           O  
ATOM   1652  N   ALA R 178     -14.989  11.716  66.504  1.00  0.00           N  
ATOM   1653  HN  ALA R 178     -14.969  12.370  65.748  1.00  0.00           H  
ATOM   1654  CA  ALA R 178     -13.770  11.008  66.889  1.00  0.00           C  
ATOM   1655  CB  ALA R 178     -12.774  10.983  65.732  1.00  0.00           C  
ATOM   1656  C   ALA R 178     -13.103  11.605  68.117  1.00  0.00           C  
ATOM   1657  O   ALA R 178     -12.533  10.908  68.948  1.00  0.00           O  
ATOM   1658  N   GLY R 179     -13.249  12.945  68.199  1.00  0.00           N  
ATOM   1659  HN  GLY R 179     -13.731  13.438  67.475  1.00  0.00           H  
ATOM   1660  CA  GLY R 179     -12.816  13.643  69.406  1.00  0.00           C  
ATOM   1661  C   GLY R 179     -13.855  13.730  70.515  1.00  0.00           C  
ATOM   1662  O   GLY R 179     -13.625  14.359  71.538  1.00  0.00           O  
ATOM   1663  N   ASN R 180     -15.004  13.064  70.274  1.00  0.00           N  
ATOM   1664  HN  ASN R 180     -15.131  12.567  69.416  1.00  0.00           H  
ATOM   1665  CA  ASN R 180     -16.014  12.970  71.330  1.00  0.00           C  
ATOM   1666  CB  ASN R 180     -17.409  12.976  70.692  1.00  0.00           C  
ATOM   1667  CG  ASN R 180     -18.476  13.347  71.703  1.00  0.00           C  
ATOM   1668  OD1 ASN R 180     -19.013  12.511  72.419  1.00  0.00           O  
ATOM   1669  ND2 ASN R 180     -18.763  14.660  71.712  1.00  0.00           N  
ATOM   1670 1HD2 ASN R 180     -18.282  15.292  71.104  1.00  0.00           H  
ATOM   1671 2HD2 ASN R 180     -19.464  15.025  72.325  1.00  0.00           H  
ATOM   1672  C   ASN R 180     -15.837  11.733  72.195  1.00  0.00           C  
ATOM   1673  O   ASN R 180     -16.196  11.706  73.366  1.00  0.00           O  
ATOM   1674  N   PHE R 181     -15.243  10.710  71.547  1.00  0.00           N  
ATOM   1675  HN  PHE R 181     -14.977  10.816  70.589  1.00  0.00           H  
ATOM   1676  CA  PHE R 181     -14.912   9.478  72.259  1.00  0.00           C  
ATOM   1677  CB  PHE R 181     -14.673   8.391  71.204  1.00  0.00           C  
ATOM   1678  CG  PHE R 181     -14.423   7.023  71.805  1.00  0.00           C  
ATOM   1679  CD1 PHE R 181     -15.362   6.454  72.696  1.00  0.00           C  
ATOM   1680  CD2 PHE R 181     -13.249   6.330  71.444  1.00  0.00           C  
ATOM   1681  CE1 PHE R 181     -15.124   5.171  73.226  1.00  0.00           C  
ATOM   1682  CE2 PHE R 181     -13.010   5.046  71.972  1.00  0.00           C  
ATOM   1683  CZ  PHE R 181     -13.952   4.479  72.856  1.00  0.00           C  
ATOM   1684  C   PHE R 181     -13.707   9.626  73.174  1.00  0.00           C  
ATOM   1685  O   PHE R 181     -13.670   9.095  74.277  1.00  0.00           O  
ATOM   1686  N   VAL R 182     -12.733  10.404  72.662  1.00  0.00           N  
ATOM   1687  HN  VAL R 182     -12.836  10.812  71.755  1.00  0.00           H  
ATOM   1688  CA  VAL R 182     -11.591  10.734  73.513  1.00  0.00           C  
ATOM   1689  CB  VAL R 182     -10.297  10.773  72.689  1.00  0.00           C  
ATOM   1690  CG1 VAL R 182     -10.024   9.421  72.024  1.00  0.00           C  
ATOM   1691  CG2 VAL R 182     -10.270  11.929  71.688  1.00  0.00           C  
ATOM   1692  C   VAL R 182     -11.761  12.002  74.344  1.00  0.00           C  
ATOM   1693  O   VAL R 182     -11.030  12.236  75.300  1.00  0.00           O  
ATOM   1694  N   LYS R 183     -12.784  12.793  73.934  1.00  0.00           N  
ATOM   1695  HN  LYS R 183     -13.308  12.508  73.131  1.00  0.00           H  
ATOM   1696  CA  LYS R 183     -13.228  14.002  74.639  1.00  0.00           C  
ATOM   1697  CB  LYS R 183     -14.489  13.768  75.480  1.00  0.00           C  
ATOM   1698  CG  LYS R 183     -14.353  12.705  76.576  1.00  0.00           C  
ATOM   1699  CD  LYS R 183     -15.590  12.533  77.466  1.00  0.00           C  
ATOM   1700  CE  LYS R 183     -15.819  13.630  78.516  1.00  0.00           C  
ATOM   1701  NZ  LYS R 183     -16.209  14.908  77.901  1.00  0.00           N1+
ATOM   1702  HZ1 LYS R 183     -15.430  15.266  77.313  1.00  0.00           H  
ATOM   1703  HZ2 LYS R 183     -16.421  15.600  78.648  1.00  0.00           H  
ATOM   1704  HZ3 LYS R 183     -17.053  14.765  77.311  1.00  0.00           H  
ATOM   1705  C   LYS R 183     -12.203  14.920  75.285  1.00  0.00           C  
ATOM   1706  O   LYS R 183     -12.214  15.171  76.484  1.00  0.00           O  
ATOM   1707  N   GLY R 184     -11.321  15.428  74.405  1.00  0.00           N  
ATOM   1708  HN  GLY R 184     -11.348  15.160  73.442  1.00  0.00           H  
ATOM   1709  CA  GLY R 184     -10.359  16.408  74.902  1.00  0.00           C  
ATOM   1710  C   GLY R 184      -8.909  16.014  74.733  1.00  0.00           C  
ATOM   1711  O   GLY R 184      -8.045  16.855  74.521  1.00  0.00           O  
ATOM   1712  N   THR R 185      -8.683  14.689  74.852  1.00  0.00           N  
ATOM   1713  HN  THR R 185      -9.449  14.055  74.954  1.00  0.00           H  
ATOM   1714  CA  THR R 185      -7.304  14.194  74.839  1.00  0.00           C  
ATOM   1715  CB  THR R 185      -7.237  12.765  75.386  1.00  0.00           C  
ATOM   1716  OG1 THR R 185      -7.991  11.888  74.548  1.00  0.00           O  
ATOM   1717  HG1 THR R 185      -8.882  12.211  74.550  1.00  0.00           H  
ATOM   1718  CG2 THR R 185      -7.765  12.708  76.821  1.00  0.00           C  
ATOM   1719  C   THR R 185      -6.567  14.296  73.512  1.00  0.00           C  
ATOM   1720  O   THR R 185      -5.342  14.289  73.471  1.00  0.00           O  
ATOM   1721  N   VAL R 186      -7.367  14.429  72.433  1.00  0.00           N  
ATOM   1722  HN  VAL R 186      -8.362  14.415  72.534  1.00  0.00           H  
ATOM   1723  CA  VAL R 186      -6.740  14.754  71.154  1.00  0.00           C  
ATOM   1724  CB  VAL R 186      -7.636  14.297  69.989  1.00  0.00           C  
ATOM   1725  CG1 VAL R 186      -8.944  15.082  69.869  1.00  0.00           C  
ATOM   1726  CG2 VAL R 186      -6.887  14.176  68.661  1.00  0.00           C  
ATOM   1727  C   VAL R 186      -6.361  16.226  71.070  1.00  0.00           C  
ATOM   1728  O   VAL R 186      -7.006  17.083  71.659  1.00  0.00           O  
ATOM   1729  N   GLY R 187      -5.252  16.466  70.345  1.00  0.00           N  
ATOM   1730  HN  GLY R 187      -4.817  15.719  69.845  1.00  0.00           H  
ATOM   1731  CA  GLY R 187      -4.705  17.820  70.293  1.00  0.00           C  
ATOM   1732  C   GLY R 187      -5.487  18.787  69.429  1.00  0.00           C  
ATOM   1733  O   GLY R 187      -5.933  19.831  69.889  1.00  0.00           O  
ATOM   1734  N   ARG R 188      -5.620  18.395  68.148  1.00  0.00           N  
ATOM   1735  HN  ARG R 188      -5.247  17.522  67.834  1.00  0.00           H  
ATOM   1736  CA  ARG R 188      -6.230  19.347  67.225  1.00  0.00           C  
ATOM   1737  CB  ARG R 188      -5.122  20.031  66.416  1.00  0.00           C  
ATOM   1738  CG  ARG R 188      -5.553  21.318  65.709  1.00  0.00           C  
ATOM   1739  CD  ARG R 188      -4.391  22.062  65.045  1.00  0.00           C  
ATOM   1740  NE  ARG R 188      -3.774  21.292  63.966  1.00  0.00           N  
ATOM   1741  HE  ARG R 188      -3.283  20.444  64.166  1.00  0.00           H  
ATOM   1742  CZ  ARG R 188      -3.839  21.727  62.688  1.00  0.00           C  
ATOM   1743  NH1 ARG R 188      -4.513  22.828  62.357  1.00  0.00           N1+
ATOM   1744 1HH1 ARG R 188      -4.993  23.361  63.053  1.00  0.00           H  
ATOM   1745 2HH1 ARG R 188      -4.539  23.123  61.402  1.00  0.00           H  
ATOM   1746  NH2 ARG R 188      -3.217  21.038  61.737  1.00  0.00           N  
ATOM   1747 1HH2 ARG R 188      -2.711  20.208  61.971  1.00  0.00           H  
ATOM   1748 2HH2 ARG R 188      -3.255  21.350  60.788  1.00  0.00           H  
ATOM   1749  C   ARG R 188      -7.277  18.740  66.315  1.00  0.00           C  
ATOM   1750  O   ARG R 188      -7.104  17.667  65.750  1.00  0.00           O  
ATOM   1751  N   ILE R 189      -8.379  19.510  66.201  1.00  0.00           N  
ATOM   1752  HN  ILE R 189      -8.466  20.330  66.766  1.00  0.00           H  
ATOM   1753  CA  ILE R 189      -9.399  19.188  65.205  1.00  0.00           C  
ATOM   1754  CB  ILE R 189     -10.697  18.712  65.891  1.00  0.00           C  
ATOM   1755  CG2 ILE R 189     -11.805  18.402  64.875  1.00  0.00           C  
ATOM   1756  CG1 ILE R 189     -10.430  17.506  66.798  1.00  0.00           C  
ATOM   1757  CD1 ILE R 189     -11.662  17.033  67.567  1.00  0.00           C  
ATOM   1758  C   ILE R 189      -9.683  20.402  64.339  1.00  0.00           C  
ATOM   1759  O   ILE R 189     -10.029  21.472  64.825  1.00  0.00           O  
ATOM   1760  N   THR R 190      -9.530  20.170  63.021  1.00  0.00           N  
ATOM   1761  HN  THR R 190      -9.179  19.291  62.699  1.00  0.00           H  
ATOM   1762  CA  THR R 190      -9.921  21.222  62.087  1.00  0.00           C  
ATOM   1763  CB  THR R 190      -8.694  21.803  61.369  1.00  0.00           C  
ATOM   1764  OG1 THR R 190      -7.723  22.198  62.342  1.00  0.00           O  
ATOM   1765  HG1 THR R 190      -7.531  21.433  62.868  1.00  0.00           H  
ATOM   1766  CG2 THR R 190      -9.063  23.009  60.500  1.00  0.00           C  
ATOM   1767  C   THR R 190     -10.975  20.759  61.104  1.00  0.00           C  
ATOM   1768  O   THR R 190     -10.714  20.001  60.178  1.00  0.00           O  
ATOM   1769  N   GLY R 191     -12.193  21.274  61.366  1.00  0.00           N  
ATOM   1770  HN  GLY R 191     -12.309  21.912  62.127  1.00  0.00           H  
ATOM   1771  CA  GLY R 191     -13.301  20.970  60.465  1.00  0.00           C  
ATOM   1772  C   GLY R 191     -13.442  21.995  59.360  1.00  0.00           C  
ATOM   1773  O   GLY R 191     -13.710  23.166  59.596  1.00  0.00           O  
ATOM   1774  N   LEU R 192     -13.224  21.487  58.132  1.00  0.00           N  
ATOM   1775  HN  LEU R 192     -13.079  20.505  58.012  1.00  0.00           H  
ATOM   1776  CA  LEU R 192     -13.221  22.397  56.988  1.00  0.00           C  
ATOM   1777  CB  LEU R 192     -12.239  21.895  55.929  1.00  0.00           C  
ATOM   1778  CG  LEU R 192     -10.829  21.674  56.478  1.00  0.00           C  
ATOM   1779  CD1 LEU R 192      -9.950  20.908  55.497  1.00  0.00           C  
ATOM   1780  CD2 LEU R 192     -10.171  22.970  56.937  1.00  0.00           C  
ATOM   1781  C   LEU R 192     -14.589  22.574  56.367  1.00  0.00           C  
ATOM   1782  O   LEU R 192     -15.038  21.783  55.546  1.00  0.00           O  
ATOM   1783  N   ASP R 193     -15.224  23.672  56.832  1.00  0.00           N  
ATOM   1784  HN  ASP R 193     -14.727  24.260  57.469  1.00  0.00           H  
ATOM   1785  CA  ASP R 193     -16.603  24.013  56.473  1.00  0.00           C  
ATOM   1786  CB  ASP R 193     -16.717  24.554  55.038  1.00  0.00           C  
ATOM   1787  CG  ASP R 193     -17.991  25.363  54.844  1.00  0.00           C  
ATOM   1788  OD1 ASP R 193     -18.344  26.137  55.729  1.00  0.00           O  
ATOM   1789  OD2 ASP R 193     -18.628  25.219  53.804  1.00  0.00           O1-
ATOM   1790  C   ASP R 193     -17.628  22.936  56.804  1.00  0.00           C  
ATOM   1791  O   ASP R 193     -17.735  21.923  56.125  1.00  0.00           O  
ATOM   1792  N   PRO R 194     -18.375  23.203  57.907  1.00  0.00           N  
ATOM   1793  CD  PRO R 194     -18.246  24.396  58.737  1.00  0.00           C  
ATOM   1794  CA  PRO R 194     -19.360  22.236  58.424  1.00  0.00           C  
ATOM   1795  CB  PRO R 194     -19.881  22.988  59.663  1.00  0.00           C  
ATOM   1796  CG  PRO R 194     -18.779  23.953  60.081  1.00  0.00           C  
ATOM   1797  C   PRO R 194     -20.515  21.939  57.472  1.00  0.00           C  
ATOM   1798  O   PRO R 194     -20.428  22.145  56.268  1.00  0.00           O  
ATOM   1799  N   ALA R 195     -21.615  21.446  58.074  1.00  0.00           N  
ATOM   1800  HN  ALA R 195     -21.637  21.250  59.054  1.00  0.00           H  
ATOM   1801  CA  ALA R 195     -22.787  21.211  57.237  1.00  0.00           C  
ATOM   1802  CB  ALA R 195     -23.140  19.727  57.149  1.00  0.00           C  
ATOM   1803  C   ALA R 195     -23.997  22.034  57.626  1.00  0.00           C  
ATOM   1804  O   ALA R 195     -24.153  22.487  58.754  1.00  0.00           O  
ATOM   1805  N   GLY R 196     -24.846  22.203  56.594  1.00  0.00           N  
ATOM   1806  HN  GLY R 196     -24.642  21.762  55.720  1.00  0.00           H  
ATOM   1807  CA  GLY R 196     -26.084  22.962  56.758  1.00  0.00           C  
ATOM   1808  C   GLY R 196     -27.171  22.192  57.484  1.00  0.00           C  
ATOM   1809  O   GLY R 196     -27.419  22.431  58.657  1.00  0.00           O  
ATOM   1810  N   PRO R 197     -27.813  21.253  56.733  1.00  0.00           N  
ATOM   1811  CD  PRO R 197     -27.673  21.064  55.293  1.00  0.00           C  
ATOM   1812  CA  PRO R 197     -28.827  20.366  57.326  1.00  0.00           C  
ATOM   1813  CB  PRO R 197     -29.512  19.790  56.070  1.00  0.00           C  
ATOM   1814  CG  PRO R 197     -29.063  20.624  54.872  1.00  0.00           C  
ATOM   1815  C   PRO R 197     -28.244  19.207  58.129  1.00  0.00           C  
ATOM   1816  O   PRO R 197     -28.441  18.037  57.818  1.00  0.00           O  
ATOM   1817  N   MET R 198     -27.518  19.605  59.191  1.00  0.00           N  
ATOM   1818  HN  MET R 198     -27.404  20.579  59.368  1.00  0.00           H  
ATOM   1819  CA  MET R 198     -26.869  18.644  60.076  1.00  0.00           C  
ATOM   1820  CB  MET R 198     -25.588  18.131  59.412  1.00  0.00           C  
ATOM   1821  CG  MET R 198     -25.212  16.685  59.735  1.00  0.00           C  
ATOM   1822  SD  MET R 198     -25.109  16.276  61.482  1.00  0.00           S  
ATOM   1823  CE  MET R 198     -24.239  14.711  61.306  1.00  0.00           C  
ATOM   1824  C   MET R 198     -26.489  19.293  61.394  1.00  0.00           C  
ATOM   1825  O   MET R 198     -26.767  18.780  62.472  1.00  0.00           O  
ATOM   1826  N   PHE R 199     -25.824  20.458  61.240  1.00  0.00           N  
ATOM   1827  HN  PHE R 199     -25.682  20.840  60.327  1.00  0.00           H  
ATOM   1828  CA  PHE R 199     -25.284  21.132  62.420  1.00  0.00           C  
ATOM   1829  CB  PHE R 199     -23.764  21.298  62.286  1.00  0.00           C  
ATOM   1830  CG  PHE R 199     -23.097  19.960  62.053  1.00  0.00           C  
ATOM   1831  CD1 PHE R 199     -22.411  19.744  60.839  1.00  0.00           C  
ATOM   1832  CD2 PHE R 199     -23.168  18.951  63.039  1.00  0.00           C  
ATOM   1833  CE1 PHE R 199     -21.808  18.496  60.592  1.00  0.00           C  
ATOM   1834  CE2 PHE R 199     -22.565  17.703  62.797  1.00  0.00           C  
ATOM   1835  CZ  PHE R 199     -21.904  17.483  61.568  1.00  0.00           C  
ATOM   1836  C   PHE R 199     -25.915  22.471  62.761  1.00  0.00           C  
ATOM   1837  O   PHE R 199     -25.529  23.120  63.725  1.00  0.00           O  
ATOM   1838  N   GLU R 200     -26.919  22.851  61.942  1.00  0.00           N  
ATOM   1839  HN  GLU R 200     -27.196  22.270  61.177  1.00  0.00           H  
ATOM   1840  CA  GLU R 200     -27.674  24.067  62.252  1.00  0.00           C  
ATOM   1841  CB  GLU R 200     -28.131  24.709  60.940  1.00  0.00           C  
ATOM   1842  CG  GLU R 200     -27.095  25.620  60.273  1.00  0.00           C  
ATOM   1843  CD  GLU R 200     -26.964  26.931  61.033  1.00  0.00           C  
ATOM   1844  OE1 GLU R 200     -27.982  27.494  61.438  1.00  0.00           O  
ATOM   1845  OE2 GLU R 200     -25.840  27.392  61.211  1.00  0.00           O1-
ATOM   1846  C   GLU R 200     -28.889  23.824  63.136  1.00  0.00           C  
ATOM   1847  O   GLU R 200     -29.968  24.363  62.919  1.00  0.00           O  
ATOM   1848  N   GLY R 201     -28.649  22.971  64.149  1.00  0.00           N  
ATOM   1849  HN  GLY R 201     -27.730  22.601  64.281  1.00  0.00           H  
ATOM   1850  CA  GLY R 201     -29.709  22.658  65.102  1.00  0.00           C  
ATOM   1851  C   GLY R 201     -29.485  21.339  65.813  1.00  0.00           C  
ATOM   1852  O   GLY R 201     -30.406  20.564  66.031  1.00  0.00           O  
ATOM   1853  N   ALA R 202     -28.199  21.129  66.160  1.00  0.00           N  
ATOM   1854  HN  ALA R 202     -27.507  21.817  65.942  1.00  0.00           H  
ATOM   1855  CA  ALA R 202     -27.817  19.891  66.836  1.00  0.00           C  
ATOM   1856  CB  ALA R 202     -26.891  19.066  65.937  1.00  0.00           C  
ATOM   1857  C   ALA R 202     -27.124  20.165  68.157  1.00  0.00           C  
ATOM   1858  O   ALA R 202     -26.895  21.308  68.531  1.00  0.00           O  
ATOM   1859  N   ASP R 203     -26.784  19.053  68.839  1.00  0.00           N  
ATOM   1860  HN  ASP R 203     -27.055  18.147  68.512  1.00  0.00           H  
ATOM   1861  CA  ASP R 203     -25.926  19.201  70.014  1.00  0.00           C  
ATOM   1862  CB  ASP R 203     -26.595  18.652  71.285  1.00  0.00           C  
ATOM   1863  CG  ASP R 203     -26.905  17.170  71.176  1.00  0.00           C  
ATOM   1864  OD1 ASP R 203     -26.010  16.360  71.405  1.00  0.00           O  
ATOM   1865  OD2 ASP R 203     -28.047  16.837  70.872  1.00  0.00           O1-
ATOM   1866  C   ASP R 203     -24.529  18.649  69.791  1.00  0.00           C  
ATOM   1867  O   ASP R 203     -24.254  17.998  68.791  1.00  0.00           O  
ATOM   1868  N   ILE R 204     -23.659  18.959  70.775  1.00  0.00           N  
ATOM   1869  HN  ILE R 204     -24.003  19.417  71.594  1.00  0.00           H  
ATOM   1870  CA  ILE R 204     -22.223  18.704  70.616  1.00  0.00           C  
ATOM   1871  CB  ILE R 204     -21.418  19.645  71.521  1.00  0.00           C  
ATOM   1872  CG2 ILE R 204     -21.611  21.097  71.080  1.00  0.00           C  
ATOM   1873  CG1 ILE R 204     -21.742  19.419  73.005  1.00  0.00           C  
ATOM   1874  CD1 ILE R 204     -20.863  20.238  73.952  1.00  0.00           C  
ATOM   1875  C   ILE R 204     -21.705  17.274  70.747  1.00  0.00           C  
ATOM   1876  O   ILE R 204     -20.507  17.050  70.879  1.00  0.00           O  
ATOM   1877  N   HIS R 205     -22.648  16.313  70.681  1.00  0.00           N  
ATOM   1878  HN  HIS R 205     -23.613  16.556  70.587  1.00  0.00           H  
ATOM   1879  CA  HIS R 205     -22.224  14.915  70.588  1.00  0.00           C  
ATOM   1880  CB  HIS R 205     -23.393  14.027  71.036  1.00  0.00           C  
ATOM   1881  CG  HIS R 205     -22.996  12.570  71.092  1.00  0.00           C  
ATOM   1882  ND1 HIS R 205     -22.020  12.089  71.883  1.00  0.00           N  
ATOM   1883  HD1 HIS R 205     -21.457  12.607  72.495  1.00  0.00           H  
ATOM   1884  CD2 HIS R 205     -23.558  11.511  70.372  1.00  0.00           C  
ATOM   1885  NE2 HIS R 205     -22.906  10.382  70.743  1.00  0.00           N  
ATOM   1886  CE1 HIS R 205     -21.961  10.735  71.671  1.00  0.00           C  
ATOM   1887  C   HIS R 205     -21.785  14.557  69.175  1.00  0.00           C  
ATOM   1888  O   HIS R 205     -20.718  14.003  68.942  1.00  0.00           O  
ATOM   1889  N   LYS R 206     -22.680  14.942  68.247  1.00  0.00           N  
ATOM   1890  HN  LYS R 206     -23.507  15.413  68.554  1.00  0.00           H  
ATOM   1891  CA  LYS R 206     -22.420  14.803  66.814  1.00  0.00           C  
ATOM   1892  CB  LYS R 206     -23.781  14.825  66.114  1.00  0.00           C  
ATOM   1893  CG  LYS R 206     -24.745  13.758  66.634  1.00  0.00           C  
ATOM   1894  CD  LYS R 206     -26.167  14.295  66.804  1.00  0.00           C  
ATOM   1895  CE  LYS R 206     -26.263  15.350  67.908  1.00  0.00           C  
ATOM   1896  NZ  LYS R 206     -27.644  15.838  68.022  1.00  0.00           N1+
ATOM   1897  HZ1 LYS R 206     -27.703  16.533  68.793  1.00  0.00           H  
ATOM   1898  HZ2 LYS R 206     -28.281  15.040  68.223  1.00  0.00           H  
ATOM   1899  HZ3 LYS R 206     -27.925  16.291  67.130  1.00  0.00           H  
ATOM   1900  C   LYS R 206     -21.633  15.977  66.259  1.00  0.00           C  
ATOM   1901  O   LYS R 206     -20.851  15.857  65.323  1.00  0.00           O  
ATOM   1902  N   ARG R 207     -21.908  17.129  66.901  1.00  0.00           N  
ATOM   1903  HN  ARG R 207     -22.522  17.115  67.689  1.00  0.00           H  
ATOM   1904  CA  ARG R 207     -21.311  18.395  66.495  1.00  0.00           C  
ATOM   1905  CB  ARG R 207     -22.412  19.443  66.704  1.00  0.00           C  
ATOM   1906  CG  ARG R 207     -22.176  20.882  66.252  1.00  0.00           C  
ATOM   1907  CD  ARG R 207     -23.445  21.728  66.370  1.00  0.00           C  
ATOM   1908  NE  ARG R 207     -23.988  21.702  67.727  1.00  0.00           N  
ATOM   1909  HE  ARG R 207     -24.432  20.876  68.076  1.00  0.00           H  
ATOM   1910  CZ  ARG R 207     -23.904  22.781  68.532  1.00  0.00           C  
ATOM   1911  NH1 ARG R 207     -23.305  23.903  68.135  1.00  0.00           N1+
ATOM   1912 1HH1 ARG R 207     -22.895  23.966  67.226  1.00  0.00           H  
ATOM   1913 2HH1 ARG R 207     -23.265  24.688  68.753  1.00  0.00           H  
ATOM   1914  NH2 ARG R 207     -24.435  22.723  69.748  1.00  0.00           N  
ATOM   1915 1HH2 ARG R 207     -24.885  21.884  70.055  1.00  0.00           H  
ATOM   1916 2HH2 ARG R 207     -24.383  23.515  70.356  1.00  0.00           H  
ATOM   1917  C   ARG R 207     -20.046  18.686  67.286  1.00  0.00           C  
ATOM   1918  O   ARG R 207     -19.793  18.110  68.337  1.00  0.00           O  
ATOM   1919  N   LEU R 208     -19.242  19.594  66.702  1.00  0.00           N  
ATOM   1920  HN  LEU R 208     -19.544  20.049  65.864  1.00  0.00           H  
ATOM   1921  CA  LEU R 208     -17.950  19.926  67.292  1.00  0.00           C  
ATOM   1922  CB  LEU R 208     -17.134  20.597  66.184  1.00  0.00           C  
ATOM   1923  CG  LEU R 208     -15.625  20.759  66.367  1.00  0.00           C  
ATOM   1924  CD1 LEU R 208     -14.942  19.489  66.872  1.00  0.00           C  
ATOM   1925  CD2 LEU R 208     -14.988  21.233  65.062  1.00  0.00           C  
ATOM   1926  C   LEU R 208     -18.066  20.817  68.517  1.00  0.00           C  
ATOM   1927  O   LEU R 208     -19.025  21.557  68.695  1.00  0.00           O  
ATOM   1928  N   SER R 209     -17.031  20.684  69.363  1.00  0.00           N  
ATOM   1929  HN  SER R 209     -16.321  20.007  69.170  1.00  0.00           H  
ATOM   1930  CA  SER R 209     -16.981  21.471  70.589  1.00  0.00           C  
ATOM   1931  CB  SER R 209     -17.716  20.702  71.702  1.00  0.00           C  
ATOM   1932  OG  SER R 209     -17.091  19.441  71.946  1.00  0.00           O  
ATOM   1933  HG  SER R 209     -17.206  18.927  71.159  1.00  0.00           H  
ATOM   1934  C   SER R 209     -15.543  21.742  70.994  1.00  0.00           C  
ATOM   1935  O   SER R 209     -14.638  21.000  70.632  1.00  0.00           O  
ATOM   1936  N   PRO R 210     -15.356  22.833  71.788  1.00  0.00           N  
ATOM   1937  CD  PRO R 210     -16.320  23.903  72.046  1.00  0.00           C  
ATOM   1938  CA  PRO R 210     -14.072  23.032  72.481  1.00  0.00           C  
ATOM   1939  CB  PRO R 210     -14.393  24.252  73.358  1.00  0.00           C  
ATOM   1940  CG  PRO R 210     -15.475  25.029  72.619  1.00  0.00           C  
ATOM   1941  C   PRO R 210     -13.644  21.881  73.391  1.00  0.00           C  
ATOM   1942  O   PRO R 210     -12.468  21.698  73.676  1.00  0.00           O  
ATOM   1943  N   ASP R 211     -14.666  21.107  73.821  1.00  0.00           N  
ATOM   1944  HN  ASP R 211     -15.597  21.324  73.526  1.00  0.00           H  
ATOM   1945  CA  ASP R 211     -14.433  19.922  74.647  1.00  0.00           C  
ATOM   1946  CB  ASP R 211     -15.757  19.567  75.346  1.00  0.00           C  
ATOM   1947  CG  ASP R 211     -15.563  18.522  76.433  1.00  0.00           C  
ATOM   1948  OD1 ASP R 211     -15.123  18.880  77.524  1.00  0.00           O  
ATOM   1949  OD2 ASP R 211     -15.857  17.354  76.179  1.00  0.00           O1-
ATOM   1950  C   ASP R 211     -13.881  18.712  73.899  1.00  0.00           C  
ATOM   1951  O   ASP R 211     -13.301  17.818  74.502  1.00  0.00           O  
ATOM   1952  N   ASP R 212     -14.082  18.721  72.565  1.00  0.00           N  
ATOM   1953  HN  ASP R 212     -14.554  19.487  72.130  1.00  0.00           H  
ATOM   1954  CA  ASP R 212     -13.589  17.595  71.766  1.00  0.00           C  
ATOM   1955  CB  ASP R 212     -14.243  17.572  70.379  1.00  0.00           C  
ATOM   1956  CG  ASP R 212     -15.711  17.179  70.443  1.00  0.00           C  
ATOM   1957  OD1 ASP R 212     -16.105  16.457  71.359  1.00  0.00           O  
ATOM   1958  OD2 ASP R 212     -16.462  17.598  69.564  1.00  0.00           O1-
ATOM   1959  C   ASP R 212     -12.079  17.492  71.626  1.00  0.00           C  
ATOM   1960  O   ASP R 212     -11.529  16.406  71.493  1.00  0.00           O  
ATOM   1961  N   ALA R 213     -11.435  18.674  71.690  1.00  0.00           N  
ATOM   1962  HN  ALA R 213     -11.952  19.529  71.744  1.00  0.00           H  
ATOM   1963  CA  ALA R 213      -9.974  18.682  71.667  1.00  0.00           C  
ATOM   1964  CB  ALA R 213      -9.449  19.013  70.267  1.00  0.00           C  
ATOM   1965  C   ALA R 213      -9.394  19.647  72.685  1.00  0.00           C  
ATOM   1966  O   ALA R 213     -10.113  20.329  73.403  1.00  0.00           O  
ATOM   1967  N   ASP R 214      -8.046  19.682  72.698  1.00  0.00           N  
ATOM   1968  HN  ASP R 214      -7.520  19.089  72.089  1.00  0.00           H  
ATOM   1969  CA  ASP R 214      -7.363  20.707  73.491  1.00  0.00           C  
ATOM   1970  CB  ASP R 214      -5.901  20.297  73.717  1.00  0.00           C  
ATOM   1971  CG  ASP R 214      -5.806  18.989  74.481  1.00  0.00           C  
ATOM   1972  OD1 ASP R 214      -6.190  18.957  75.649  1.00  0.00           O  
ATOM   1973  OD2 ASP R 214      -5.343  18.007  73.903  1.00  0.00           O1-
ATOM   1974  C   ASP R 214      -7.370  22.060  72.799  1.00  0.00           C  
ATOM   1975  O   ASP R 214      -7.438  23.114  73.420  1.00  0.00           O  
ATOM   1976  N   PHE R 215      -7.312  21.950  71.459  1.00  0.00           N  
ATOM   1977  HN  PHE R 215      -7.221  21.043  71.050  1.00  0.00           H  
ATOM   1978  CA  PHE R 215      -7.332  23.121  70.594  1.00  0.00           C  
ATOM   1979  CB  PHE R 215      -5.876  23.525  70.308  1.00  0.00           C  
ATOM   1980  CG  PHE R 215      -5.792  24.570  69.222  1.00  0.00           C  
ATOM   1981  CD1 PHE R 215      -6.411  25.826  69.396  1.00  0.00           C  
ATOM   1982  CD2 PHE R 215      -5.107  24.247  68.033  1.00  0.00           C  
ATOM   1983  CE1 PHE R 215      -6.365  26.761  68.349  1.00  0.00           C  
ATOM   1984  CE2 PHE R 215      -5.059  25.185  66.988  1.00  0.00           C  
ATOM   1985  CZ  PHE R 215      -5.696  26.430  67.153  1.00  0.00           C  
ATOM   1986  C   PHE R 215      -8.095  22.803  69.319  1.00  0.00           C  
ATOM   1987  O   PHE R 215      -7.829  21.825  68.632  1.00  0.00           O  
ATOM   1988  N   VAL R 216      -9.084  23.682  69.058  1.00  0.00           N  
ATOM   1989  HN  VAL R 216      -9.224  24.473  69.652  1.00  0.00           H  
ATOM   1990  CA  VAL R 216      -9.989  23.403  67.946  1.00  0.00           C  
ATOM   1991  CB  VAL R 216     -11.383  22.994  68.464  1.00  0.00           C  
ATOM   1992  CG1 VAL R 216     -12.167  22.283  67.365  1.00  0.00           C  
ATOM   1993  CG2 VAL R 216     -11.377  22.163  69.750  1.00  0.00           C  
ATOM   1994  C   VAL R 216     -10.143  24.586  67.002  1.00  0.00           C  
ATOM   1995  O   VAL R 216     -11.011  25.433  67.175  1.00  0.00           O  
ATOM   1996  N   ASP R 217      -9.278  24.592  65.970  1.00  0.00           N  
ATOM   1997  HN  ASP R 217      -8.582  23.880  65.875  1.00  0.00           H  
ATOM   1998  CA  ASP R 217      -9.516  25.585  64.920  1.00  0.00           C  
ATOM   1999  CB  ASP R 217      -8.210  26.174  64.354  1.00  0.00           C  
ATOM   2000  CG  ASP R 217      -7.355  25.158  63.617  1.00  0.00           C  
ATOM   2001  OD1 ASP R 217      -6.827  24.253  64.258  1.00  0.00           O  
ATOM   2002  OD2 ASP R 217      -7.212  25.287  62.403  1.00  0.00           O1-
ATOM   2003  C   ASP R 217     -10.465  25.085  63.848  1.00  0.00           C  
ATOM   2004  O   ASP R 217     -10.353  23.964  63.376  1.00  0.00           O  
ATOM   2005  N   VAL R 218     -11.439  25.957  63.522  1.00  0.00           N  
ATOM   2006  HN  VAL R 218     -11.454  26.874  63.918  1.00  0.00           H  
ATOM   2007  CA  VAL R 218     -12.504  25.496  62.630  1.00  0.00           C  
ATOM   2008  CB  VAL R 218     -13.829  25.308  63.395  1.00  0.00           C  
ATOM   2009  CG1 VAL R 218     -14.834  24.503  62.565  1.00  0.00           C  
ATOM   2010  CG2 VAL R 218     -13.660  24.718  64.795  1.00  0.00           C  
ATOM   2011  C   VAL R 218     -12.753  26.471  61.501  1.00  0.00           C  
ATOM   2012  O   VAL R 218     -13.058  27.636  61.723  1.00  0.00           O  
ATOM   2013  N   LEU R 219     -12.631  25.928  60.276  1.00  0.00           N  
ATOM   2014  HN  LEU R 219     -12.395  24.961  60.174  1.00  0.00           H  
ATOM   2015  CA  LEU R 219     -12.963  26.753  59.118  1.00  0.00           C  
ATOM   2016  CB  LEU R 219     -12.162  26.283  57.904  1.00  0.00           C  
ATOM   2017  CG  LEU R 219     -11.066  27.282  57.524  1.00  0.00           C  
ATOM   2018  CD1 LEU R 219      -9.981  26.683  56.632  1.00  0.00           C  
ATOM   2019  CD2 LEU R 219     -11.637  28.571  56.936  1.00  0.00           C  
ATOM   2020  C   LEU R 219     -14.446  26.805  58.808  1.00  0.00           C  
ATOM   2021  O   LEU R 219     -15.188  25.849  58.998  1.00  0.00           O  
ATOM   2022  N   HIS R 220     -14.831  28.007  58.339  1.00  0.00           N  
ATOM   2023  HN  HIS R 220     -14.148  28.730  58.238  1.00  0.00           H  
ATOM   2024  CA  HIS R 220     -16.235  28.279  58.046  1.00  0.00           C  
ATOM   2025  CB  HIS R 220     -16.847  29.117  59.176  1.00  0.00           C  
ATOM   2026  CG  HIS R 220     -16.960  28.365  60.479  1.00  0.00           C  
ATOM   2027  ND1 HIS R 220     -17.943  27.490  60.753  1.00  0.00           N  
ATOM   2028  HD1 HIS R 220     -18.675  27.228  60.156  1.00  0.00           H  
ATOM   2029  CD2 HIS R 220     -16.123  28.469  61.592  1.00  0.00           C  
ATOM   2030  NE2 HIS R 220     -16.616  27.644  62.546  1.00  0.00           N  
ATOM   2031  CE1 HIS R 220     -17.734  27.042  62.032  1.00  0.00           C  
ATOM   2032  C   HIS R 220     -16.379  29.103  56.782  1.00  0.00           C  
ATOM   2033  O   HIS R 220     -16.723  30.279  56.821  1.00  0.00           O  
ATOM   2034  N   THR R 221     -16.100  28.432  55.646  1.00  0.00           N  
ATOM   2035  HN  THR R 221     -15.866  27.460  55.665  1.00  0.00           H  
ATOM   2036  CA  THR R 221     -16.213  29.176  54.391  1.00  0.00           C  
ATOM   2037  CB  THR R 221     -15.374  28.557  53.265  1.00  0.00           C  
ATOM   2038  OG1 THR R 221     -15.649  27.159  53.127  1.00  0.00           O  
ATOM   2039  HG1 THR R 221     -16.565  27.077  52.900  1.00  0.00           H  
ATOM   2040  CG2 THR R 221     -13.889  28.789  53.532  1.00  0.00           C  
ATOM   2041  C   THR R 221     -17.632  29.498  53.951  1.00  0.00           C  
ATOM   2042  O   THR R 221     -18.102  30.617  54.116  1.00  0.00           O  
ATOM   2043  N   TYR R 222     -18.293  28.471  53.388  1.00  0.00           N  
ATOM   2044  HN  TYR R 222     -17.878  27.563  53.336  1.00  0.00           H  
ATOM   2045  CA  TYR R 222     -19.669  28.689  52.955  1.00  0.00           C  
ATOM   2046  CB  TYR R 222     -19.922  27.874  51.683  1.00  0.00           C  
ATOM   2047  CG  TYR R 222     -21.260  28.203  51.065  1.00  0.00           C  
ATOM   2048  CD1 TYR R 222     -21.574  29.534  50.716  1.00  0.00           C  
ATOM   2049  CE1 TYR R 222     -22.837  29.814  50.170  1.00  0.00           C  
ATOM   2050  CD2 TYR R 222     -22.162  27.147  50.853  1.00  0.00           C  
ATOM   2051  CE2 TYR R 222     -23.424  27.424  50.310  1.00  0.00           C  
ATOM   2052  CZ  TYR R 222     -23.750  28.755  49.996  1.00  0.00           C  
ATOM   2053  OH  TYR R 222     -25.012  29.026  49.517  1.00  0.00           O  
ATOM   2054  HH  TYR R 222     -25.542  28.241  49.534  1.00  0.00           H  
ATOM   2055  C   TYR R 222     -20.646  28.363  54.065  1.00  0.00           C  
ATOM   2056  O   TYR R 222     -21.041  27.225  54.282  1.00  0.00           O  
ATOM   2057  N   THR R 223     -20.966  29.450  54.791  1.00  0.00           N  
ATOM   2058  HN  THR R 223     -20.652  30.354  54.501  1.00  0.00           H  
ATOM   2059  CA  THR R 223     -21.558  29.258  56.110  1.00  0.00           C  
ATOM   2060  CB  THR R 223     -20.416  29.351  57.132  1.00  0.00           C  
ATOM   2061  OG1 THR R 223     -19.403  28.399  56.816  1.00  0.00           O  
ATOM   2062  HG1 THR R 223     -19.809  27.544  56.865  1.00  0.00           H  
ATOM   2063  CG2 THR R 223     -20.871  29.158  58.571  1.00  0.00           C  
ATOM   2064  C   THR R 223     -22.623  30.292  56.428  1.00  0.00           C  
ATOM   2065  O   THR R 223     -22.362  31.485  56.504  1.00  0.00           O  
ATOM   2066  N   ARG R 224     -23.839  29.746  56.627  1.00  0.00           N  
ATOM   2067  HN  ARG R 224     -23.948  28.763  56.476  1.00  0.00           H  
ATOM   2068  CA  ARG R 224     -24.996  30.548  57.029  1.00  0.00           C  
ATOM   2069  CB  ARG R 224     -25.725  31.105  55.796  1.00  0.00           C  
ATOM   2070  CG  ARG R 224     -25.219  32.455  55.279  1.00  0.00           C  
ATOM   2071  CD  ARG R 224     -25.429  33.587  56.287  1.00  0.00           C  
ATOM   2072  NE  ARG R 224     -26.849  33.790  56.573  1.00  0.00           N  
ATOM   2073  HE  ARG R 224     -27.495  33.957  55.829  1.00  0.00           H  
ATOM   2074  CZ  ARG R 224     -27.306  33.778  57.844  1.00  0.00           C  
ATOM   2075  NH1 ARG R 224     -26.493  33.555  58.875  1.00  0.00           N1+
ATOM   2076 1HH1 ARG R 224     -25.518  33.390  58.728  1.00  0.00           H  
ATOM   2077 2HH1 ARG R 224     -26.862  33.551  59.805  1.00  0.00           H  
ATOM   2078  NH2 ARG R 224     -28.598  33.992  58.069  1.00  0.00           N  
ATOM   2079 1HH2 ARG R 224     -29.217  34.160  57.302  1.00  0.00           H  
ATOM   2080 2HH2 ARG R 224     -28.950  33.983  59.005  1.00  0.00           H  
ATOM   2081  C   ARG R 224     -25.956  29.704  57.852  1.00  0.00           C  
ATOM   2082  O   ARG R 224     -25.611  28.625  58.320  1.00  0.00           O  
ATOM   2083  N   SER R 225     -27.188  30.239  57.996  1.00  0.00           N  
ATOM   2084  HN  SER R 225     -27.411  31.141  57.628  1.00  0.00           H  
ATOM   2085  CA  SER R 225     -28.230  29.473  58.678  1.00  0.00           C  
ATOM   2086  CB  SER R 225     -29.365  30.424  59.066  1.00  0.00           C  
ATOM   2087  OG  SER R 225     -28.855  31.457  59.913  1.00  0.00           O  
ATOM   2088  HG  SER R 225     -28.473  31.027  60.667  1.00  0.00           H  
ATOM   2089  C   SER R 225     -28.769  28.303  57.867  1.00  0.00           C  
ATOM   2090  O   SER R 225     -28.344  28.041  56.748  1.00  0.00           O  
ATOM   2091  N   PHE R 226     -29.732  27.607  58.511  1.00  0.00           N  
ATOM   2092  HN  PHE R 226     -30.008  27.893  59.428  1.00  0.00           H  
ATOM   2093  CA  PHE R 226     -30.345  26.413  57.925  1.00  0.00           C  
ATOM   2094  CB  PHE R 226     -31.343  25.858  58.954  1.00  0.00           C  
ATOM   2095  CG  PHE R 226     -31.955  24.544  58.520  1.00  0.00           C  
ATOM   2096  CD1 PHE R 226     -33.331  24.500  58.208  1.00  0.00           C  
ATOM   2097  CD2 PHE R 226     -31.152  23.385  58.442  1.00  0.00           C  
ATOM   2098  CE1 PHE R 226     -33.916  23.279  57.819  1.00  0.00           C  
ATOM   2099  CE2 PHE R 226     -31.737  22.164  58.055  1.00  0.00           C  
ATOM   2100  CZ  PHE R 226     -33.113  22.122  57.750  1.00  0.00           C  
ATOM   2101  C   PHE R 226     -31.034  26.660  56.592  1.00  0.00           C  
ATOM   2102  O   PHE R 226     -31.916  27.500  56.462  1.00  0.00           O  
ATOM   2103  N   GLY R 227     -30.566  25.869  55.606  1.00  0.00           N  
ATOM   2104  HN  GLY R 227     -29.815  25.234  55.788  1.00  0.00           H  
ATOM   2105  CA  GLY R 227     -31.133  26.003  54.265  1.00  0.00           C  
ATOM   2106  C   GLY R 227     -30.312  26.857  53.315  1.00  0.00           C  
ATOM   2107  O   GLY R 227     -30.176  26.552  52.136  1.00  0.00           O  
ATOM   2108  N   LEU R 228     -29.780  27.956  53.893  1.00  0.00           N  
ATOM   2109  HN  LEU R 228     -29.889  28.099  54.876  1.00  0.00           H  
ATOM   2110  CA  LEU R 228     -29.053  28.931  53.080  1.00  0.00           C  
ATOM   2111  CB  LEU R 228     -28.886  30.233  53.869  1.00  0.00           C  
ATOM   2112  CG  LEU R 228     -30.199  30.863  54.337  1.00  0.00           C  
ATOM   2113  CD1 LEU R 228     -29.957  31.997  55.332  1.00  0.00           C  
ATOM   2114  CD2 LEU R 228     -31.091  31.304  53.175  1.00  0.00           C  
ATOM   2115  C   LEU R 228     -27.690  28.459  52.612  1.00  0.00           C  
ATOM   2116  O   LEU R 228     -27.388  28.447  51.425  1.00  0.00           O  
ATOM   2117  N   SER R 229     -26.884  28.060  53.614  1.00  0.00           N  
ATOM   2118  HN  SER R 229     -27.183  28.119  54.567  1.00  0.00           H  
ATOM   2119  CA  SER R 229     -25.548  27.584  53.270  1.00  0.00           C  
ATOM   2120  CB  SER R 229     -24.516  28.693  53.475  1.00  0.00           C  
ATOM   2121  OG  SER R 229     -24.898  29.858  52.739  1.00  0.00           O  
ATOM   2122  HG  SER R 229     -25.142  29.566  51.871  1.00  0.00           H  
ATOM   2123  C   SER R 229     -25.152  26.346  54.044  1.00  0.00           C  
ATOM   2124  O   SER R 229     -25.906  25.827  54.859  1.00  0.00           O  
ATOM   2125  N   ILE R 230     -23.927  25.888  53.725  1.00  0.00           N  
ATOM   2126  HN  ILE R 230     -23.335  26.389  53.094  1.00  0.00           H  
ATOM   2127  CA  ILE R 230     -23.501  24.608  54.274  1.00  0.00           C  
ATOM   2128  CB  ILE R 230     -23.104  23.697  53.100  1.00  0.00           C  
ATOM   2129  CG2 ILE R 230     -21.837  24.042  52.316  1.00  0.00           C  
ATOM   2130  CG1 ILE R 230     -23.509  22.225  53.174  1.00  0.00           C  
ATOM   2131  CD1 ILE R 230     -22.386  21.307  53.642  1.00  0.00           C  
ATOM   2132  C   ILE R 230     -22.467  24.731  55.389  1.00  0.00           C  
ATOM   2133  O   ILE R 230     -21.283  24.443  55.255  1.00  0.00           O  
ATOM   2134  N   GLY R 231     -23.004  25.208  56.528  1.00  0.00           N  
ATOM   2135  HN  GLY R 231     -23.981  25.418  56.570  1.00  0.00           H  
ATOM   2136  CA  GLY R 231     -22.131  25.423  57.680  1.00  0.00           C  
ATOM   2137  C   GLY R 231     -22.860  25.981  58.885  1.00  0.00           C  
ATOM   2138  O   GLY R 231     -24.041  26.304  58.831  1.00  0.00           O  
ATOM   2139  N   ILE R 232     -22.082  26.084  59.982  1.00  0.00           N  
ATOM   2140  HN  ILE R 232     -21.124  25.800  59.950  1.00  0.00           H  
ATOM   2141  CA  ILE R 232     -22.659  26.678  61.187  1.00  0.00           C  
ATOM   2142  CB  ILE R 232     -22.594  25.698  62.376  1.00  0.00           C  
ATOM   2143  CG2 ILE R 232     -21.164  25.306  62.764  1.00  0.00           C  
ATOM   2144  CG1 ILE R 232     -23.420  26.197  63.566  1.00  0.00           C  
ATOM   2145  CD1 ILE R 232     -23.334  25.293  64.795  1.00  0.00           C  
ATOM   2146  C   ILE R 232     -22.093  28.053  61.520  1.00  0.00           C  
ATOM   2147  O   ILE R 232     -20.903  28.238  61.745  1.00  0.00           O  
ATOM   2148  N   GLN R 233     -23.031  29.026  61.522  1.00  0.00           N  
ATOM   2149  HN  GLN R 233     -23.988  28.789  61.356  1.00  0.00           H  
ATOM   2150  CA  GLN R 233     -22.643  30.406  61.827  1.00  0.00           C  
ATOM   2151  CB  GLN R 233     -23.704  31.384  61.316  1.00  0.00           C  
ATOM   2152  CG  GLN R 233     -23.347  32.025  59.971  1.00  0.00           C  
ATOM   2153  CD  GLN R 233     -22.123  32.911  60.109  1.00  0.00           C  
ATOM   2154  OE1 GLN R 233     -21.975  33.681  61.050  1.00  0.00           O  
ATOM   2155  NE2 GLN R 233     -21.241  32.758  59.106  1.00  0.00           N  
ATOM   2156 1HE2 GLN R 233     -21.419  32.110  58.365  1.00  0.00           H  
ATOM   2157 2HE2 GLN R 233     -20.393  33.286  59.082  1.00  0.00           H  
ATOM   2158  C   GLN R 233     -22.330  30.708  63.283  1.00  0.00           C  
ATOM   2159  O   GLN R 233     -21.747  31.735  63.609  1.00  0.00           O  
ATOM   2160  N   MET R 234     -22.725  29.745  64.138  1.00  0.00           N  
ATOM   2161  HN  MET R 234     -23.208  28.940  63.796  1.00  0.00           H  
ATOM   2162  CA  MET R 234     -22.331  29.819  65.541  1.00  0.00           C  
ATOM   2163  CB  MET R 234     -23.404  29.086  66.361  1.00  0.00           C  
ATOM   2164  CG  MET R 234     -23.235  29.147  67.884  1.00  0.00           C  
ATOM   2165  SD  MET R 234     -23.345  30.818  68.549  1.00  0.00           S  
ATOM   2166  CE  MET R 234     -25.051  31.170  68.090  1.00  0.00           C  
ATOM   2167  C   MET R 234     -20.973  29.169  65.759  1.00  0.00           C  
ATOM   2168  O   MET R 234     -20.763  28.014  65.407  1.00  0.00           O  
ATOM   2169  N   PRO R 235     -20.048  29.971  66.361  1.00  0.00           N  
ATOM   2170  CD  PRO R 235     -20.224  31.383  66.694  1.00  0.00           C  
ATOM   2171  CA  PRO R 235     -18.717  29.462  66.729  1.00  0.00           C  
ATOM   2172  CB  PRO R 235     -18.194  30.604  67.612  1.00  0.00           C  
ATOM   2173  CG  PRO R 235     -18.824  31.866  67.037  1.00  0.00           C  
ATOM   2174  C   PRO R 235     -18.749  28.167  67.523  1.00  0.00           C  
ATOM   2175  O   PRO R 235     -19.373  28.058  68.572  1.00  0.00           O  
ATOM   2176  N   VAL R 236     -18.073  27.177  66.916  1.00  0.00           N  
ATOM   2177  HN  VAL R 236     -17.529  27.375  66.102  1.00  0.00           H  
ATOM   2178  CA  VAL R 236     -18.250  25.806  67.380  1.00  0.00           C  
ATOM   2179  CB  VAL R 236     -18.812  24.997  66.200  1.00  0.00           C  
ATOM   2180  CG1 VAL R 236     -17.780  24.662  65.120  1.00  0.00           C  
ATOM   2181  CG2 VAL R 236     -19.701  23.828  66.614  1.00  0.00           C  
ATOM   2182  C   VAL R 236     -17.027  25.149  68.022  1.00  0.00           C  
ATOM   2183  O   VAL R 236     -17.085  24.030  68.518  1.00  0.00           O  
ATOM   2184  N   GLY R 237     -15.915  25.913  68.007  1.00  0.00           N  
ATOM   2185  HN  GLY R 237     -15.918  26.798  67.542  1.00  0.00           H  
ATOM   2186  CA  GLY R 237     -14.693  25.423  68.644  1.00  0.00           C  
ATOM   2187  C   GLY R 237     -13.973  26.522  69.401  1.00  0.00           C  
ATOM   2188  O   GLY R 237     -14.582  27.471  69.881  1.00  0.00           O  
ATOM   2189  N   HIS R 238     -12.635  26.355  69.467  1.00  0.00           N  
ATOM   2190  HN  HIS R 238     -12.210  25.552  69.052  1.00  0.00           H  
ATOM   2191  CA  HIS R 238     -11.819  27.430  70.036  1.00  0.00           C  
ATOM   2192  CB  HIS R 238     -10.463  26.892  70.503  1.00  0.00           C  
ATOM   2193  CG  HIS R 238     -10.620  26.070  71.761  1.00  0.00           C  
ATOM   2194  ND1 HIS R 238     -10.233  24.787  71.867  1.00  0.00           N  
ATOM   2195  HD1 HIS R 238      -9.826  24.241  71.163  1.00  0.00           H  
ATOM   2196  CD2 HIS R 238     -11.148  26.482  72.988  1.00  0.00           C  
ATOM   2197  NE2 HIS R 238     -11.072  25.427  73.835  1.00  0.00           N  
ATOM   2198  CE1 HIS R 238     -10.509  24.385  73.147  1.00  0.00           C  
ATOM   2199  C   HIS R 238     -11.635  28.588  69.071  1.00  0.00           C  
ATOM   2200  O   HIS R 238     -12.218  29.650  69.246  1.00  0.00           O  
ATOM   2201  N   ILE R 239     -10.830  28.317  68.021  1.00  0.00           N  
ATOM   2202  HN  ILE R 239     -10.366  27.435  67.940  1.00  0.00           H  
ATOM   2203  CA  ILE R 239     -10.833  29.258  66.902  1.00  0.00           C  
ATOM   2204  CB  ILE R 239      -9.497  29.204  66.139  1.00  0.00           C  
ATOM   2205  CG2 ILE R 239      -9.487  30.044  64.852  1.00  0.00           C  
ATOM   2206  CG1 ILE R 239      -8.342  29.603  67.051  1.00  0.00           C  
ATOM   2207  CD1 ILE R 239      -7.005  29.592  66.307  1.00  0.00           C  
ATOM   2208  C   ILE R 239     -11.975  28.946  65.963  1.00  0.00           C  
ATOM   2209  O   ILE R 239     -12.250  27.801  65.631  1.00  0.00           O  
ATOM   2210  N   ASP R 240     -12.616  30.050  65.551  1.00  0.00           N  
ATOM   2211  HN  ASP R 240     -12.391  30.942  65.941  1.00  0.00           H  
ATOM   2212  CA  ASP R 240     -13.592  29.921  64.482  1.00  0.00           C  
ATOM   2213  CB  ASP R 240     -15.019  29.981  65.028  1.00  0.00           C  
ATOM   2214  CG  ASP R 240     -15.247  28.786  65.930  1.00  0.00           C  
ATOM   2215  OD1 ASP R 240     -15.468  27.695  65.409  1.00  0.00           O  
ATOM   2216  OD2 ASP R 240     -15.189  28.950  67.148  1.00  0.00           O1-
ATOM   2217  C   ASP R 240     -13.334  30.950  63.413  1.00  0.00           C  
ATOM   2218  O   ASP R 240     -13.826  32.071  63.431  1.00  0.00           O  
ATOM   2219  N   ILE R 241     -12.499  30.482  62.472  1.00  0.00           N  
ATOM   2220  HN  ILE R 241     -12.182  29.538  62.558  1.00  0.00           H  
ATOM   2221  CA  ILE R 241     -12.169  31.310  61.315  1.00  0.00           C  
ATOM   2222  CB  ILE R 241     -10.819  30.879  60.689  1.00  0.00           C  
ATOM   2223  CG2 ILE R 241     -10.573  29.371  60.667  1.00  0.00           C  
ATOM   2224  CG1 ILE R 241     -10.482  31.519  59.338  1.00  0.00           C  
ATOM   2225  CD1 ILE R 241     -10.412  33.042  59.374  1.00  0.00           C  
ATOM   2226  C   ILE R 241     -13.316  31.425  60.322  1.00  0.00           C  
ATOM   2227  O   ILE R 241     -13.725  30.473  59.670  1.00  0.00           O  
ATOM   2228  N   TYR R 242     -13.801  32.683  60.272  1.00  0.00           N  
ATOM   2229  HN  TYR R 242     -13.407  33.367  60.883  1.00  0.00           H  
ATOM   2230  CA  TYR R 242     -14.825  33.087  59.310  1.00  0.00           C  
ATOM   2231  CB  TYR R 242     -15.933  33.849  60.058  1.00  0.00           C  
ATOM   2232  CG  TYR R 242     -16.819  32.931  60.872  1.00  0.00           C  
ATOM   2233  CD1 TYR R 242     -16.485  32.668  62.214  1.00  0.00           C  
ATOM   2234  CE1 TYR R 242     -17.304  31.814  62.970  1.00  0.00           C  
ATOM   2235  CD2 TYR R 242     -17.967  32.372  60.272  1.00  0.00           C  
ATOM   2236  CE2 TYR R 242     -18.789  31.519  61.029  1.00  0.00           C  
ATOM   2237  CZ  TYR R 242     -18.439  31.241  62.366  1.00  0.00           C  
ATOM   2238  OH  TYR R 242     -19.219  30.378  63.109  1.00  0.00           O  
ATOM   2239  HH  TYR R 242     -19.949  30.073  62.587  1.00  0.00           H  
ATOM   2240  C   TYR R 242     -14.245  34.031  58.261  1.00  0.00           C  
ATOM   2241  O   TYR R 242     -14.185  35.240  58.454  1.00  0.00           O  
ATOM   2242  N   PRO R 243     -13.808  33.428  57.123  1.00  0.00           N  
ATOM   2243  CD  PRO R 243     -13.833  31.996  56.827  1.00  0.00           C  
ATOM   2244  CA  PRO R 243     -13.177  34.232  56.069  1.00  0.00           C  
ATOM   2245  CB  PRO R 243     -12.392  33.142  55.326  1.00  0.00           C  
ATOM   2246  CG  PRO R 243     -13.225  31.871  55.440  1.00  0.00           C  
ATOM   2247  C   PRO R 243     -14.177  34.882  55.124  1.00  0.00           C  
ATOM   2248  O   PRO R 243     -15.108  34.262  54.621  1.00  0.00           O  
ATOM   2249  N   ASN R 244     -13.908  36.190  54.914  1.00  0.00           N  
ATOM   2250  HN  ASN R 244     -13.131  36.590  55.399  1.00  0.00           H  
ATOM   2251  CA  ASN R 244     -14.715  37.041  54.028  1.00  0.00           C  
ATOM   2252  CB  ASN R 244     -14.678  36.578  52.559  1.00  0.00           C  
ATOM   2253  CG  ASN R 244     -13.254  36.398  52.070  1.00  0.00           C  
ATOM   2254  OD1 ASN R 244     -12.565  37.341  51.705  1.00  0.00           O  
ATOM   2255  ND2 ASN R 244     -12.857  35.113  52.073  1.00  0.00           N  
ATOM   2256 1HD2 ASN R 244     -13.471  34.389  52.387  1.00  0.00           H  
ATOM   2257 2HD2 ASN R 244     -11.940  34.864  51.762  1.00  0.00           H  
ATOM   2258  C   ASN R 244     -16.149  37.223  54.498  1.00  0.00           C  
ATOM   2259  O   ASN R 244     -17.104  37.139  53.734  1.00  0.00           O  
ATOM   2260  N   GLY R 245     -16.242  37.439  55.827  1.00  0.00           N  
ATOM   2261  HN  GLY R 245     -15.413  37.508  56.382  1.00  0.00           H  
ATOM   2262  CA  GLY R 245     -17.561  37.405  56.455  1.00  0.00           C  
ATOM   2263  C   GLY R 245     -17.899  36.057  57.074  1.00  0.00           C  
ATOM   2264  O   GLY R 245     -18.630  35.956  58.052  1.00  0.00           O  
ATOM   2265  N   GLY R 246     -17.325  35.019  56.433  1.00  0.00           N  
ATOM   2266  HN  GLY R 246     -16.755  35.188  55.631  1.00  0.00           H  
ATOM   2267  CA  GLY R 246     -17.650  33.648  56.812  1.00  0.00           C  
ATOM   2268  C   GLY R 246     -18.877  33.115  56.113  1.00  0.00           C  
ATOM   2269  O   GLY R 246     -19.596  32.276  56.634  1.00  0.00           O  
ATOM   2270  N   ASP R 247     -19.092  33.674  54.908  1.00  0.00           N  
ATOM   2271  HN  ASP R 247     -18.453  34.345  54.531  1.00  0.00           H  
ATOM   2272  CA  ASP R 247     -20.332  33.350  54.214  1.00  0.00           C  
ATOM   2273  CB  ASP R 247     -21.329  34.519  54.313  1.00  0.00           C  
ATOM   2274  CG  ASP R 247     -21.505  35.015  55.738  1.00  0.00           C  
ATOM   2275  OD1 ASP R 247     -22.094  34.303  56.547  1.00  0.00           O  
ATOM   2276  OD2 ASP R 247     -21.051  36.120  56.031  1.00  0.00           O1-
ATOM   2277  C   ASP R 247     -20.078  33.045  52.754  1.00  0.00           C  
ATOM   2278  O   ASP R 247     -20.373  31.965  52.260  1.00  0.00           O  
ATOM   2279  N   PHE R 248     -19.514  34.074  52.087  1.00  0.00           N  
ATOM   2280  HN  PHE R 248     -19.268  34.915  52.568  1.00  0.00           H  
ATOM   2281  CA  PHE R 248     -19.309  33.957  50.645  1.00  0.00           C  
ATOM   2282  CB  PHE R 248     -20.181  34.978  49.896  1.00  0.00           C  
ATOM   2283  CG  PHE R 248     -21.601  34.996  50.424  1.00  0.00           C  
ATOM   2284  CD1 PHE R 248     -22.394  33.826  50.385  1.00  0.00           C  
ATOM   2285  CD2 PHE R 248     -22.105  36.199  50.964  1.00  0.00           C  
ATOM   2286  CE1 PHE R 248     -23.696  33.855  50.920  1.00  0.00           C  
ATOM   2287  CE2 PHE R 248     -23.410  36.230  51.494  1.00  0.00           C  
ATOM   2288  CZ  PHE R 248     -24.189  35.054  51.475  1.00  0.00           C  
ATOM   2289  C   PHE R 248     -17.860  34.182  50.275  1.00  0.00           C  
ATOM   2290  O   PHE R 248     -17.156  34.976  50.888  1.00  0.00           O  
ATOM   2291  N   GLN R 249     -17.440  33.411  49.255  1.00  0.00           N  
ATOM   2292  HN  GLN R 249     -18.079  32.804  48.782  1.00  0.00           H  
ATOM   2293  CA  GLN R 249     -16.019  33.426  48.917  1.00  0.00           C  
ATOM   2294  CB  GLN R 249     -15.394  32.050  49.196  1.00  0.00           C  
ATOM   2295  CG  GLN R 249     -15.082  31.742  50.670  1.00  0.00           C  
ATOM   2296  CD  GLN R 249     -16.343  31.629  51.507  1.00  0.00           C  
ATOM   2297  OE1 GLN R 249     -16.519  32.327  52.498  1.00  0.00           O  
ATOM   2298  NE2 GLN R 249     -17.221  30.717  51.048  1.00  0.00           N  
ATOM   2299 1HE2 GLN R 249     -17.022  30.156  50.244  1.00  0.00           H  
ATOM   2300 2HE2 GLN R 249     -18.095  30.585  51.515  1.00  0.00           H  
ATOM   2301  C   GLN R 249     -15.767  33.803  47.472  1.00  0.00           C  
ATOM   2302  O   GLN R 249     -16.357  33.251  46.550  1.00  0.00           O  
ATOM   2303  N   PRO R 250     -14.841  34.788  47.311  1.00  0.00           N  
ATOM   2304  CD  PRO R 250     -14.139  35.498  48.379  1.00  0.00           C  
ATOM   2305  CA  PRO R 250     -14.477  35.246  45.965  1.00  0.00           C  
ATOM   2306  CB  PRO R 250     -13.598  36.467  46.287  1.00  0.00           C  
ATOM   2307  CG  PRO R 250     -13.004  36.218  47.670  1.00  0.00           C  
ATOM   2308  C   PRO R 250     -13.696  34.207  45.178  1.00  0.00           C  
ATOM   2309  O   PRO R 250     -12.782  33.553  45.668  1.00  0.00           O  
ATOM   2310  N   GLY R 251     -14.146  34.086  43.915  1.00  0.00           N  
ATOM   2311  HN  GLY R 251     -14.913  34.650  43.608  1.00  0.00           H  
ATOM   2312  CA  GLY R 251     -13.590  33.050  43.048  1.00  0.00           C  
ATOM   2313  C   GLY R 251     -14.360  31.740  43.058  1.00  0.00           C  
ATOM   2314  O   GLY R 251     -13.852  30.704  42.644  1.00  0.00           O  
ATOM   2315  N   CYS R 252     -15.613  31.839  43.550  1.00  0.00           N  
ATOM   2316  HN  CYS R 252     -15.954  32.709  43.906  1.00  0.00           H  
ATOM   2317  CA  CYS R 252     -16.454  30.645  43.606  1.00  0.00           C  
ATOM   2318  CB  CYS R 252     -16.381  29.986  44.981  1.00  0.00           C  
ATOM   2319  SG  CYS R 252     -14.924  28.919  44.898  1.00  0.00           S  
ATOM   2320  C   CYS R 252     -17.893  30.899  43.211  1.00  0.00           C  
ATOM   2321  O   CYS R 252     -18.480  30.164  42.426  1.00  0.00           O  
ATOM   2322  N   GLY R 253     -18.428  31.994  43.785  1.00  0.00           N  
ATOM   2323  HN  GLY R 253     -17.904  32.525  44.452  1.00  0.00           H  
ATOM   2324  CA  GLY R 253     -19.782  32.379  43.400  1.00  0.00           C  
ATOM   2325  C   GLY R 253     -20.811  32.215  44.499  1.00  0.00           C  
ATOM   2326  O   GLY R 253     -20.499  32.003  45.665  1.00  0.00           O  
ATOM   2327  N   LEU R 254     -22.072  32.339  44.043  1.00  0.00           N  
ATOM   2328  HN  LEU R 254     -22.237  32.484  43.068  1.00  0.00           H  
ATOM   2329  CA  LEU R 254     -23.188  32.284  44.986  1.00  0.00           C  
ATOM   2330  CB  LEU R 254     -24.007  33.576  44.881  1.00  0.00           C  
ATOM   2331  CG  LEU R 254     -23.246  34.844  45.276  1.00  0.00           C  
ATOM   2332  CD1 LEU R 254     -24.069  36.104  45.009  1.00  0.00           C  
ATOM   2333  CD2 LEU R 254     -22.729  34.798  46.715  1.00  0.00           C  
ATOM   2334  C   LEU R 254     -24.102  31.092  44.769  1.00  0.00           C  
ATOM   2335  O   LEU R 254     -25.314  31.222  44.631  1.00  0.00           O  
ATOM   2336  N   ASN R 255     -23.454  29.909  44.753  1.00  0.00           N  
ATOM   2337  HN  ASN R 255     -22.466  29.868  44.900  1.00  0.00           H  
ATOM   2338  CA  ASN R 255     -24.256  28.696  44.616  1.00  0.00           C  
ATOM   2339  CB  ASN R 255     -23.402  27.571  44.020  1.00  0.00           C  
ATOM   2340  CG  ASN R 255     -24.291  26.478  43.458  1.00  0.00           C  
ATOM   2341  OD1 ASN R 255     -25.022  26.668  42.495  1.00  0.00           O  
ATOM   2342  ND2 ASN R 255     -24.191  25.314  44.122  1.00  0.00           N  
ATOM   2343 1HD2 ASN R 255     -23.569  25.220  44.899  1.00  0.00           H  
ATOM   2344 2HD2 ASN R 255     -24.735  24.521  43.850  1.00  0.00           H  
ATOM   2345  C   ASN R 255     -24.877  28.283  45.937  1.00  0.00           C  
ATOM   2346  O   ASN R 255     -24.237  28.325  46.979  1.00  0.00           O  
ATOM   2347  N   ASP R 256     -26.178  27.930  45.817  1.00  0.00           N  
ATOM   2348  HN  ASP R 256     -26.567  27.905  44.897  1.00  0.00           H  
ATOM   2349  CA  ASP R 256     -27.055  27.684  46.969  1.00  0.00           C  
ATOM   2350  CB  ASP R 256     -26.614  26.478  47.821  1.00  0.00           C  
ATOM   2351  CG  ASP R 256     -27.765  25.889  48.617  1.00  0.00           C  
ATOM   2352  OD1 ASP R 256     -27.748  26.002  49.842  1.00  0.00           O  
ATOM   2353  OD2 ASP R 256     -28.668  25.317  48.011  1.00  0.00           O1-
ATOM   2354  C   ASP R 256     -27.523  28.912  47.751  1.00  0.00           C  
ATOM   2355  O   ASP R 256     -28.266  28.809  48.717  1.00  0.00           O  
ATOM   2356  N   VAL R 257     -27.071  30.086  47.262  1.00  0.00           N  
ATOM   2357  HN  VAL R 257     -26.393  30.096  46.527  1.00  0.00           H  
ATOM   2358  CA  VAL R 257     -27.609  31.353  47.759  1.00  0.00           C  
ATOM   2359  CB  VAL R 257     -26.659  32.048  48.749  1.00  0.00           C  
ATOM   2360  CG1 VAL R 257     -26.881  31.577  50.188  1.00  0.00           C  
ATOM   2361  CG2 VAL R 257     -25.191  31.992  48.316  1.00  0.00           C  
ATOM   2362  C   VAL R 257     -27.951  32.281  46.610  1.00  0.00           C  
ATOM   2363  O   VAL R 257     -27.211  33.187  46.244  1.00  0.00           O  
ATOM   2364  N   LEU R 258     -29.136  31.991  46.044  1.00  0.00           N  
ATOM   2365  HN  LEU R 258     -29.726  31.282  46.429  1.00  0.00           H  
ATOM   2366  CA  LEU R 258     -29.543  32.776  44.880  1.00  0.00           C  
ATOM   2367  CB  LEU R 258     -30.453  31.937  43.978  1.00  0.00           C  
ATOM   2368  CG  LEU R 258     -29.882  30.559  43.624  1.00  0.00           C  
ATOM   2369  CD1 LEU R 258     -30.907  29.686  42.900  1.00  0.00           C  
ATOM   2370  CD2 LEU R 258     -28.543  30.626  42.883  1.00  0.00           C  
ATOM   2371  C   LEU R 258     -30.216  34.082  45.261  1.00  0.00           C  
ATOM   2372  O   LEU R 258     -30.461  34.358  46.430  1.00  0.00           O  
ATOM   2373  N   GLY R 259     -30.490  34.878  44.206  1.00  0.00           N  
ATOM   2374  HN  GLY R 259     -30.275  34.563  43.281  1.00  0.00           H  
ATOM   2375  CA  GLY R 259     -31.046  36.219  44.410  1.00  0.00           C  
ATOM   2376  C   GLY R 259     -32.396  36.284  45.107  1.00  0.00           C  
ATOM   2377  O   GLY R 259     -32.687  37.215  45.849  1.00  0.00           O  
ATOM   2378  N   SER R 260     -33.202  35.239  44.836  1.00  0.00           N  
ATOM   2379  HN  SER R 260     -32.895  34.501  44.235  1.00  0.00           H  
ATOM   2380  CA  SER R 260     -34.497  35.175  45.508  1.00  0.00           C  
ATOM   2381  CB  SER R 260     -35.582  34.789  44.501  1.00  0.00           C  
ATOM   2382  OG  SER R 260     -35.616  35.752  43.444  1.00  0.00           O  
ATOM   2383  HG  SER R 260     -35.767  36.595  43.851  1.00  0.00           H  
ATOM   2384  C   SER R 260     -34.522  34.214  46.681  1.00  0.00           C  
ATOM   2385  O   SER R 260     -34.987  34.540  47.766  1.00  0.00           O  
ATOM   2386  N   ILE R 261     -33.993  33.005  46.400  1.00  0.00           N  
ATOM   2387  HN  ILE R 261     -33.637  32.812  45.486  1.00  0.00           H  
ATOM   2388  CA  ILE R 261     -34.060  31.956  47.415  1.00  0.00           C  
ATOM   2389  CB  ILE R 261     -35.409  31.215  47.268  1.00  0.00           C  
ATOM   2390  CG2 ILE R 261     -35.561  30.485  45.928  1.00  0.00           C  
ATOM   2391  CG1 ILE R 261     -35.813  30.358  48.473  1.00  0.00           C  
ATOM   2392  CD1 ILE R 261     -35.887  31.150  49.781  1.00  0.00           C  
ATOM   2393  C   ILE R 261     -32.874  31.006  47.326  1.00  0.00           C  
ATOM   2394  O   ILE R 261     -32.302  30.790  46.266  1.00  0.00           O  
ATOM   2395  N   ALA R 262     -32.538  30.439  48.504  1.00  0.00           N  
ATOM   2396  HN  ALA R 262     -33.052  30.685  49.325  1.00  0.00           H  
ATOM   2397  CA  ALA R 262     -31.472  29.437  48.575  1.00  0.00           C  
ATOM   2398  CB  ALA R 262     -31.257  29.011  50.024  1.00  0.00           C  
ATOM   2399  C   ALA R 262     -31.713  28.182  47.750  1.00  0.00           C  
ATOM   2400  O   ALA R 262     -30.791  27.548  47.249  1.00  0.00           O  
ATOM   2401  N   TYR R 263     -33.019  27.872  47.630  1.00  0.00           N  
ATOM   2402  HN  TYR R 263     -33.708  28.465  48.048  1.00  0.00           H  
ATOM   2403  CA  TYR R 263     -33.435  26.718  46.838  1.00  0.00           C  
ATOM   2404  CB  TYR R 263     -34.788  26.211  47.357  1.00  0.00           C  
ATOM   2405  CG  TYR R 263     -34.681  25.872  48.828  1.00  0.00           C  
ATOM   2406  CD1 TYR R 263     -33.996  24.702  49.218  1.00  0.00           C  
ATOM   2407  CE1 TYR R 263     -33.875  24.407  50.585  1.00  0.00           C  
ATOM   2408  CD2 TYR R 263     -35.263  26.744  49.771  1.00  0.00           C  
ATOM   2409  CE2 TYR R 263     -35.142  26.448  51.139  1.00  0.00           C  
ATOM   2410  CZ  TYR R 263     -34.447  25.284  51.528  1.00  0.00           C  
ATOM   2411  OH  TYR R 263     -34.322  24.991  52.871  1.00  0.00           O  
ATOM   2412  HH  TYR R 263     -34.751  25.660  53.388  1.00  0.00           H  
ATOM   2413  C   TYR R 263     -33.483  27.012  45.349  1.00  0.00           C  
ATOM   2414  O   TYR R 263     -33.231  28.125  44.904  1.00  0.00           O  
ATOM   2415  N   GLY R 264     -33.780  25.934  44.597  1.00  0.00           N  
ATOM   2416  HN  GLY R 264     -34.023  25.067  45.032  1.00  0.00           H  
ATOM   2417  CA  GLY R 264     -33.545  26.001  43.156  1.00  0.00           C  
ATOM   2418  C   GLY R 264     -32.253  25.285  42.826  1.00  0.00           C  
ATOM   2419  O   GLY R 264     -32.222  24.258  42.160  1.00  0.00           O  
ATOM   2420  N   THR R 265     -31.185  25.873  43.400  1.00  0.00           N  
ATOM   2421  HN  THR R 265     -31.295  26.753  43.862  1.00  0.00           H  
ATOM   2422  CA  THR R 265     -29.960  25.098  43.571  1.00  0.00           C  
ATOM   2423  CB  THR R 265     -28.750  26.038  43.552  1.00  0.00           C  
ATOM   2424  OG1 THR R 265     -28.959  27.114  44.473  1.00  0.00           O  
ATOM   2425  HG1 THR R 265     -29.112  26.721  45.322  1.00  0.00           H  
ATOM   2426  CG2 THR R 265     -28.512  26.580  42.143  1.00  0.00           C  
ATOM   2427  C   THR R 265     -29.995  24.351  44.889  1.00  0.00           C  
ATOM   2428  O   THR R 265     -30.551  24.817  45.877  1.00  0.00           O  
ATOM   2429  N   ILE R 266     -29.384  23.154  44.839  1.00  0.00           N  
ATOM   2430  HN  ILE R 266     -28.971  22.835  43.986  1.00  0.00           H  
ATOM   2431  CA  ILE R 266     -29.426  22.298  46.024  1.00  0.00           C  
ATOM   2432  CB  ILE R 266     -30.674  21.394  45.979  1.00  0.00           C  
ATOM   2433  CG2 ILE R 266     -30.700  20.444  44.775  1.00  0.00           C  
ATOM   2434  CG1 ILE R 266     -30.966  20.708  47.318  1.00  0.00           C  
ATOM   2435  CD1 ILE R 266     -32.330  20.015  47.353  1.00  0.00           C  
ATOM   2436  C   ILE R 266     -28.138  21.519  46.263  1.00  0.00           C  
ATOM   2437  O   ILE R 266     -27.771  21.215  47.393  1.00  0.00           O  
ATOM   2438  N   THR R 267     -27.450  21.239  45.135  1.00  0.00           N  
ATOM   2439  HN  THR R 267     -27.802  21.531  44.246  1.00  0.00           H  
ATOM   2440  CA  THR R 267     -26.151  20.579  45.237  1.00  0.00           C  
ATOM   2441  CB  THR R 267     -25.777  19.948  43.891  1.00  0.00           C  
ATOM   2442  OG1 THR R 267     -25.799  20.940  42.860  1.00  0.00           O  
ATOM   2443  HG1 THR R 267     -25.184  21.614  43.117  1.00  0.00           H  
ATOM   2444  CG2 THR R 267     -26.741  18.809  43.552  1.00  0.00           C  
ATOM   2445  C   THR R 267     -25.066  21.533  45.691  1.00  0.00           C  
ATOM   2446  O   THR R 267     -24.835  22.580  45.099  1.00  0.00           O  
ATOM   2447  N   GLU R 268     -24.442  21.116  46.808  1.00  0.00           N  
ATOM   2448  HN  GLU R 268     -24.691  20.239  47.217  1.00  0.00           H  
ATOM   2449  CA  GLU R 268     -23.530  22.033  47.488  1.00  0.00           C  
ATOM   2450  CB  GLU R 268     -24.355  22.973  48.382  1.00  0.00           C  
ATOM   2451  CG  GLU R 268     -23.597  24.114  49.069  1.00  0.00           C  
ATOM   2452  CD  GLU R 268     -22.788  24.942  48.085  1.00  0.00           C  
ATOM   2453  OE1 GLU R 268     -23.367  25.496  47.152  1.00  0.00           O  
ATOM   2454  OE2 GLU R 268     -21.576  25.035  48.265  1.00  0.00           O1-
ATOM   2455  C   GLU R 268     -22.392  21.357  48.240  1.00  0.00           C  
ATOM   2456  O   GLU R 268     -21.373  21.965  48.542  1.00  0.00           O  
ATOM   2457  N   VAL R 269     -22.608  20.051  48.507  1.00  0.00           N  
ATOM   2458  HN  VAL R 269     -23.457  19.624  48.196  1.00  0.00           H  
ATOM   2459  CA  VAL R 269     -21.633  19.270  49.276  1.00  0.00           C  
ATOM   2460  CB  VAL R 269     -22.235  17.920  49.678  1.00  0.00           C  
ATOM   2461  CG1 VAL R 269     -23.416  18.129  50.629  1.00  0.00           C  
ATOM   2462  CG2 VAL R 269     -22.613  17.089  48.446  1.00  0.00           C  
ATOM   2463  C   VAL R 269     -20.247  19.075  48.669  1.00  0.00           C  
ATOM   2464  O   VAL R 269     -19.318  18.662  49.351  1.00  0.00           O  
ATOM   2465  N   VAL R 270     -20.147  19.413  47.367  1.00  0.00           N  
ATOM   2466  HN  VAL R 270     -20.963  19.664  46.846  1.00  0.00           H  
ATOM   2467  CA  VAL R 270     -18.831  19.400  46.731  1.00  0.00           C  
ATOM   2468  CB  VAL R 270     -18.525  17.993  46.178  1.00  0.00           C  
ATOM   2469  CG1 VAL R 270     -19.496  17.516  45.092  1.00  0.00           C  
ATOM   2470  CG2 VAL R 270     -17.044  17.741  45.876  1.00  0.00           C  
ATOM   2471  C   VAL R 270     -18.657  20.524  45.710  1.00  0.00           C  
ATOM   2472  O   VAL R 270     -18.093  20.376  44.632  1.00  0.00           O  
ATOM   2473  N   LYS R 271     -19.192  21.691  46.124  1.00  0.00           N  
ATOM   2474  HN  LYS R 271     -19.620  21.760  47.025  1.00  0.00           H  
ATOM   2475  CA  LYS R 271     -19.040  22.871  45.273  1.00  0.00           C  
ATOM   2476  CB  LYS R 271     -20.321  23.705  45.305  1.00  0.00           C  
ATOM   2477  CG  LYS R 271     -21.497  23.010  44.622  1.00  0.00           C  
ATOM   2478  CD  LYS R 271     -21.267  22.769  43.131  1.00  0.00           C  
ATOM   2479  CE  LYS R 271     -22.454  22.067  42.474  1.00  0.00           C  
ATOM   2480  NZ  LYS R 271     -22.172  21.856  41.048  1.00  0.00           N1+
ATOM   2481  HZ1 LYS R 271     -22.984  21.386  40.600  1.00  0.00           H  
ATOM   2482  HZ2 LYS R 271     -21.326  21.260  40.947  1.00  0.00           H  
ATOM   2483  HZ3 LYS R 271     -22.006  22.774  40.589  1.00  0.00           H  
ATOM   2484  C   LYS R 271     -17.857  23.722  45.678  1.00  0.00           C  
ATOM   2485  O   LYS R 271     -17.230  23.484  46.700  1.00  0.00           O  
ATOM   2486  N   CYS R 272     -17.577  24.714  44.805  1.00  0.00           N  
ATOM   2487  HN  CYS R 272     -18.183  24.853  44.022  1.00  0.00           H  
ATOM   2488  CA  CYS R 272     -16.362  25.524  44.934  1.00  0.00           C  
ATOM   2489  CB  CYS R 272     -16.253  26.481  43.748  1.00  0.00           C  
ATOM   2490  SG  CYS R 272     -15.207  27.845  43.187  1.00  0.00           S  
ATOM   2491  C   CYS R 272     -16.192  26.286  46.236  1.00  0.00           C  
ATOM   2492  O   CYS R 272     -15.144  26.243  46.867  1.00  0.00           O  
ATOM   2493  N   GLU R 273     -17.281  26.991  46.603  1.00  0.00           N  
ATOM   2494  HN  GLU R 273     -18.111  26.934  46.049  1.00  0.00           H  
ATOM   2495  CA  GLU R 273     -17.235  27.786  47.833  1.00  0.00           C  
ATOM   2496  CB  GLU R 273     -18.216  28.972  47.804  1.00  0.00           C  
ATOM   2497  CG  GLU R 273     -19.720  28.659  47.709  1.00  0.00           C  
ATOM   2498  CD  GLU R 273     -20.118  28.195  46.320  1.00  0.00           C  
ATOM   2499  OE1 GLU R 273     -20.015  28.981  45.380  1.00  0.00           O  
ATOM   2500  OE2 GLU R 273     -20.539  27.048  46.188  1.00  0.00           O1-
ATOM   2501  C   GLU R 273     -17.290  27.010  49.142  1.00  0.00           C  
ATOM   2502  O   GLU R 273     -16.930  27.514  50.199  1.00  0.00           O  
ATOM   2503  N   HIS R 274     -17.725  25.740  49.006  1.00  0.00           N  
ATOM   2504  HN  HIS R 274     -18.004  25.402  48.107  1.00  0.00           H  
ATOM   2505  CA  HIS R 274     -17.660  24.822  50.141  1.00  0.00           C  
ATOM   2506  CB  HIS R 274     -18.668  23.693  49.887  1.00  0.00           C  
ATOM   2507  CG  HIS R 274     -18.765  22.713  51.037  1.00  0.00           C  
ATOM   2508  ND1 HIS R 274     -18.178  22.861  52.239  1.00  0.00           N  
ATOM   2509  HD1 HIS R 274     -17.617  23.611  52.526  1.00  0.00           H  
ATOM   2510  CD2 HIS R 274     -19.470  21.509  51.040  1.00  0.00           C  
ATOM   2511  NE2 HIS R 274     -19.300  20.936  52.252  1.00  0.00           N  
ATOM   2512  CE1 HIS R 274     -18.505  21.767  52.993  1.00  0.00           C  
ATOM   2513  C   HIS R 274     -16.264  24.254  50.349  1.00  0.00           C  
ATOM   2514  O   HIS R 274     -15.747  24.199  51.459  1.00  0.00           O  
ATOM   2515  N   GLU R 275     -15.672  23.851  49.206  1.00  0.00           N  
ATOM   2516  HN  GLU R 275     -16.136  23.987  48.332  1.00  0.00           H  
ATOM   2517  CA  GLU R 275     -14.305  23.337  49.259  1.00  0.00           C  
ATOM   2518  CB  GLU R 275     -14.096  22.235  48.214  1.00  0.00           C  
ATOM   2519  CG  GLU R 275     -14.145  22.694  46.756  1.00  0.00           C  
ATOM   2520  CD  GLU R 275     -14.110  21.480  45.851  1.00  0.00           C  
ATOM   2521  OE1 GLU R 275     -15.178  21.032  45.436  1.00  0.00           O  
ATOM   2522  OE2 GLU R 275     -13.019  20.991  45.562  1.00  0.00           O1-
ATOM   2523  C   GLU R 275     -13.214  24.393  49.218  1.00  0.00           C  
ATOM   2524  O   GLU R 275     -12.042  24.099  49.030  1.00  0.00           O  
ATOM   2525  N   ARG R 276     -13.663  25.645  49.445  1.00  0.00           N  
ATOM   2526  HN  ARG R 276     -14.640  25.820  49.559  1.00  0.00           H  
ATOM   2527  CA  ARG R 276     -12.719  26.740  49.648  1.00  0.00           C  
ATOM   2528  CB  ARG R 276     -13.506  28.048  49.606  1.00  0.00           C  
ATOM   2529  CG  ARG R 276     -12.778  29.185  48.893  1.00  0.00           C  
ATOM   2530  CD  ARG R 276     -12.607  28.885  47.406  1.00  0.00           C  
ATOM   2531  NE  ARG R 276     -12.110  30.055  46.687  1.00  0.00           N  
ATOM   2532  HE  ARG R 276     -12.119  30.958  47.118  1.00  0.00           H  
ATOM   2533  CZ  ARG R 276     -11.683  29.937  45.413  1.00  0.00           C  
ATOM   2534  NH1 ARG R 276     -11.663  28.761  44.787  1.00  0.00           N1+
ATOM   2535 1HH1 ARG R 276     -11.969  27.931  45.252  1.00  0.00           H  
ATOM   2536 2HH1 ARG R 276     -11.338  28.710  43.843  1.00  0.00           H  
ATOM   2537  NH2 ARG R 276     -11.268  31.021  44.771  1.00  0.00           N  
ATOM   2538 1HH2 ARG R 276     -11.278  31.909  45.229  1.00  0.00           H  
ATOM   2539 2HH2 ARG R 276     -10.946  30.949  43.826  1.00  0.00           H  
ATOM   2540  C   ARG R 276     -11.978  26.672  50.975  1.00  0.00           C  
ATOM   2541  O   ARG R 276     -10.956  27.316  51.166  1.00  0.00           O  
ATOM   2542  N   ALA R 277     -12.550  25.844  51.877  1.00  0.00           N  
ATOM   2543  HN  ALA R 277     -13.383  25.345  51.642  1.00  0.00           H  
ATOM   2544  CA  ALA R 277     -11.917  25.610  53.172  1.00  0.00           C  
ATOM   2545  CB  ALA R 277     -12.958  25.174  54.198  1.00  0.00           C  
ATOM   2546  C   ALA R 277     -10.792  24.593  53.140  1.00  0.00           C  
ATOM   2547  O   ALA R 277      -9.815  24.707  53.867  1.00  0.00           O  
ATOM   2548  N   VAL R 278     -10.968  23.604  52.239  1.00  0.00           N  
ATOM   2549  HN  VAL R 278     -11.791  23.573  51.672  1.00  0.00           H  
ATOM   2550  CA  VAL R 278      -9.855  22.683  52.011  1.00  0.00           C  
ATOM   2551  CB  VAL R 278     -10.367  21.281  51.639  1.00  0.00           C  
ATOM   2552  CG1 VAL R 278     -11.059  21.223  50.277  1.00  0.00           C  
ATOM   2553  CG2 VAL R 278      -9.287  20.209  51.799  1.00  0.00           C  
ATOM   2554  C   VAL R 278      -8.805  23.209  51.038  1.00  0.00           C  
ATOM   2555  O   VAL R 278      -7.655  22.787  51.033  1.00  0.00           O  
ATOM   2556  N   HIS R 279      -9.256  24.196  50.235  1.00  0.00           N  
ATOM   2557  HN  HIS R 279     -10.208  24.496  50.279  1.00  0.00           H  
ATOM   2558  CA  HIS R 279      -8.290  24.913  49.407  1.00  0.00           C  
ATOM   2559  CB  HIS R 279      -8.964  25.492  48.160  1.00  0.00           C  
ATOM   2560  CG  HIS R 279      -9.528  24.397  47.279  1.00  0.00           C  
ATOM   2561  ND1 HIS R 279      -9.198  23.093  47.367  1.00  0.00           N  
ATOM   2562  HD1 HIS R 279      -8.565  22.692  47.998  1.00  0.00           H  
ATOM   2563  CD2 HIS R 279     -10.463  24.552  46.250  1.00  0.00           C  
ATOM   2564  NE2 HIS R 279     -10.692  23.324  45.722  1.00  0.00           N  
ATOM   2565  CE1 HIS R 279      -9.914  22.427  46.408  1.00  0.00           C  
ATOM   2566  C   HIS R 279      -7.529  25.993  50.155  1.00  0.00           C  
ATOM   2567  O   HIS R 279      -6.442  26.391  49.761  1.00  0.00           O  
ATOM   2568  N   LEU R 280      -8.140  26.420  51.278  1.00  0.00           N  
ATOM   2569  HN  LEU R 280      -9.040  26.063  51.528  1.00  0.00           H  
ATOM   2570  CA  LEU R 280      -7.409  27.277  52.210  1.00  0.00           C  
ATOM   2571  CB  LEU R 280      -8.421  28.140  52.968  1.00  0.00           C  
ATOM   2572  CG  LEU R 280      -7.827  29.258  53.825  1.00  0.00           C  
ATOM   2573  CD1 LEU R 280      -6.967  30.236  53.021  1.00  0.00           C  
ATOM   2574  CD2 LEU R 280      -8.914  29.969  54.626  1.00  0.00           C  
ATOM   2575  C   LEU R 280      -6.545  26.489  53.185  1.00  0.00           C  
ATOM   2576  O   LEU R 280      -5.594  27.001  53.764  1.00  0.00           O  
ATOM   2577  N   PHE R 281      -6.910  25.197  53.316  1.00  0.00           N  
ATOM   2578  HN  PHE R 281      -7.695  24.832  52.815  1.00  0.00           H  
ATOM   2579  CA  PHE R 281      -6.076  24.311  54.121  1.00  0.00           C  
ATOM   2580  CB  PHE R 281      -6.902  23.115  54.594  1.00  0.00           C  
ATOM   2581  CG  PHE R 281      -6.397  22.591  55.921  1.00  0.00           C  
ATOM   2582  CD1 PHE R 281      -6.423  23.427  57.061  1.00  0.00           C  
ATOM   2583  CD2 PHE R 281      -5.923  21.265  56.002  1.00  0.00           C  
ATOM   2584  CE1 PHE R 281      -5.972  22.926  58.297  1.00  0.00           C  
ATOM   2585  CE2 PHE R 281      -5.471  20.763  57.238  1.00  0.00           C  
ATOM   2586  CZ  PHE R 281      -5.498  21.600  58.372  1.00  0.00           C  
ATOM   2587  C   PHE R 281      -4.812  23.861  53.409  1.00  0.00           C  
ATOM   2588  O   PHE R 281      -3.775  23.654  54.023  1.00  0.00           O  
ATOM   2589  N   VAL R 282      -4.936  23.769  52.068  1.00  0.00           N  
ATOM   2590  HN  VAL R 282      -5.815  23.936  51.623  1.00  0.00           H  
ATOM   2591  CA  VAL R 282      -3.708  23.613  51.289  1.00  0.00           C  
ATOM   2592  CB  VAL R 282      -3.943  22.830  49.988  1.00  0.00           C  
ATOM   2593  CG1 VAL R 282      -4.486  21.435  50.296  1.00  0.00           C  
ATOM   2594  CG2 VAL R 282      -4.819  23.578  48.980  1.00  0.00           C  
ATOM   2595  C   VAL R 282      -2.967  24.919  51.038  1.00  0.00           C  
ATOM   2596  O   VAL R 282      -1.771  24.936  50.780  1.00  0.00           O  
ATOM   2597  N   ASP R 283      -3.736  26.022  51.177  1.00  0.00           N  
ATOM   2598  HN  ASP R 283      -4.718  25.941  51.348  1.00  0.00           H  
ATOM   2599  CA  ASP R 283      -3.086  27.330  51.210  1.00  0.00           C  
ATOM   2600  CB  ASP R 283      -3.857  28.353  50.369  1.00  0.00           C  
ATOM   2601  CG  ASP R 283      -3.740  28.016  48.892  1.00  0.00           C  
ATOM   2602  OD1 ASP R 283      -2.632  27.741  48.431  1.00  0.00           O  
ATOM   2603  OD2 ASP R 283      -4.758  28.032  48.205  1.00  0.00           O1-
ATOM   2604  C   ASP R 283      -2.851  27.822  52.625  1.00  0.00           C  
ATOM   2605  O   ASP R 283      -3.302  28.882  53.045  1.00  0.00           O  
ATOM   2606  N   SER R 284      -2.093  26.956  53.323  1.00  0.00           N  
ATOM   2607  HN  SER R 284      -1.843  26.100  52.870  1.00  0.00           H  
ATOM   2608  CA  SER R 284      -1.615  27.208  54.682  1.00  0.00           C  
ATOM   2609  CB  SER R 284      -2.748  27.107  55.712  1.00  0.00           C  
ATOM   2610  OG  SER R 284      -3.350  25.811  55.677  1.00  0.00           O  
ATOM   2611  HG  SER R 284      -3.701  25.701  54.804  1.00  0.00           H  
ATOM   2612  C   SER R 284      -0.487  26.265  55.061  1.00  0.00           C  
ATOM   2613  O   SER R 284       0.420  26.614  55.804  1.00  0.00           O  
ATOM   2614  N   LEU R 285      -0.592  25.044  54.495  1.00  0.00           N  
ATOM   2615  HN  LEU R 285      -1.344  24.846  53.866  1.00  0.00           H  
ATOM   2616  CA  LEU R 285       0.425  24.029  54.765  1.00  0.00           C  
ATOM   2617  CB  LEU R 285      -0.225  22.646  54.750  1.00  0.00           C  
ATOM   2618  CG  LEU R 285      -1.347  22.463  55.773  1.00  0.00           C  
ATOM   2619  CD1 LEU R 285      -2.221  21.252  55.451  1.00  0.00           C  
ATOM   2620  CD2 LEU R 285      -0.840  22.439  57.214  1.00  0.00           C  
ATOM   2621  C   LEU R 285       1.611  24.041  53.812  1.00  0.00           C  
ATOM   2622  O   LEU R 285       2.688  23.560  54.145  1.00  0.00           O  
ATOM   2623  N   VAL R 286       1.375  24.631  52.617  1.00  0.00           N  
ATOM   2624  HN  VAL R 286       0.475  25.011  52.407  1.00  0.00           H  
ATOM   2625  CA  VAL R 286       2.506  24.820  51.703  1.00  0.00           C  
ATOM   2626  CB  VAL R 286       2.028  24.977  50.247  1.00  0.00           C  
ATOM   2627  CG1 VAL R 286       3.201  25.120  49.271  1.00  0.00           C  
ATOM   2628  CG2 VAL R 286       1.130  23.812  49.833  1.00  0.00           C  
ATOM   2629  C   VAL R 286       3.367  26.001  52.119  1.00  0.00           C  
ATOM   2630  O   VAL R 286       4.533  25.862  52.468  1.00  0.00           O  
ATOM   2631  N   ASN R 287       2.702  27.171  52.094  1.00  0.00           N  
ATOM   2632  HN  ASN R 287       1.756  27.205  51.771  1.00  0.00           H  
ATOM   2633  CA  ASN R 287       3.322  28.348  52.688  1.00  0.00           C  
ATOM   2634  CB  ASN R 287       3.113  29.537  51.736  1.00  0.00           C  
ATOM   2635  CG  ASN R 287       3.702  30.833  52.272  1.00  0.00           C  
ATOM   2636  OD1 ASN R 287       3.006  31.824  52.454  1.00  0.00           O  
ATOM   2637  ND2 ASN R 287       5.023  30.774  52.514  1.00  0.00           N  
ATOM   2638 1HD2 ASN R 287       5.543  29.936  52.345  1.00  0.00           H  
ATOM   2639 2HD2 ASN R 287       5.506  31.573  52.871  1.00  0.00           H  
ATOM   2640  C   ASN R 287       2.698  28.592  54.045  1.00  0.00           C  
ATOM   2641  O   ASN R 287       1.485  28.602  54.202  1.00  0.00           O  
ATOM   2642  N   GLN R 288       3.601  28.772  55.025  1.00  0.00           N  
ATOM   2643  HN  GLN R 288       4.578  28.810  54.815  1.00  0.00           H  
ATOM   2644  CA  GLN R 288       3.093  28.968  56.380  1.00  0.00           C  
ATOM   2645  CB  GLN R 288       4.011  28.289  57.400  1.00  0.00           C  
ATOM   2646  CG  GLN R 288       5.429  28.857  57.479  1.00  0.00           C  
ATOM   2647  CD  GLN R 288       6.217  28.057  58.496  1.00  0.00           C  
ATOM   2648  OE1 GLN R 288       6.792  27.018  58.197  1.00  0.00           O  
ATOM   2649  NE2 GLN R 288       6.214  28.603  59.725  1.00  0.00           N  
ATOM   2650 1HE2 GLN R 288       5.717  29.452  59.907  1.00  0.00           H  
ATOM   2651 2HE2 GLN R 288       6.706  28.166  60.478  1.00  0.00           H  
ATOM   2652  C   GLN R 288       2.746  30.399  56.764  1.00  0.00           C  
ATOM   2653  O   GLN R 288       2.346  30.676  57.889  1.00  0.00           O  
ATOM   2654  N   ASP R 289       2.896  31.293  55.763  1.00  0.00           N  
ATOM   2655  HN  ASP R 289       3.227  31.013  54.862  1.00  0.00           H  
ATOM   2656  CA  ASP R 289       2.438  32.661  55.987  1.00  0.00           C  
ATOM   2657  CB  ASP R 289       3.335  33.682  55.278  1.00  0.00           C  
ATOM   2658  CG  ASP R 289       4.765  33.559  55.764  1.00  0.00           C  
ATOM   2659  OD1 ASP R 289       5.070  34.087  56.832  1.00  0.00           O  
ATOM   2660  OD2 ASP R 289       5.568  32.937  55.070  1.00  0.00           O1-
ATOM   2661  C   ASP R 289       0.967  32.825  55.648  1.00  0.00           C  
ATOM   2662  O   ASP R 289       0.128  32.703  56.534  1.00  0.00           O  
ATOM   2663  N   LYS R 290       0.690  33.071  54.336  1.00  0.00           N  
ATOM   2664  HN  LYS R 290       1.438  33.171  53.680  1.00  0.00           H  
ATOM   2665  CA  LYS R 290      -0.689  33.023  53.822  1.00  0.00           C  
ATOM   2666  CB  LYS R 290      -1.122  31.545  53.889  1.00  0.00           C  
ATOM   2667  CG  LYS R 290      -0.487  30.694  52.790  1.00  0.00           C  
ATOM   2668  CD  LYS R 290      -1.033  31.036  51.406  1.00  0.00           C  
ATOM   2669  CE  LYS R 290      -0.418  30.198  50.287  1.00  0.00           C  
ATOM   2670  NZ  LYS R 290      -1.077  30.544  49.020  1.00  0.00           N1+
ATOM   2671  HZ1 LYS R 290      -0.649  29.998  48.246  1.00  0.00           H  
ATOM   2672  HZ2 LYS R 290      -0.962  31.560  48.834  1.00  0.00           H  
ATOM   2673  HZ3 LYS R 290      -2.090  30.317  49.084  1.00  0.00           H  
ATOM   2674  C   LYS R 290      -1.649  34.012  54.507  1.00  0.00           C  
ATOM   2675  O   LYS R 290      -1.247  34.710  55.432  1.00  0.00           O  
ATOM   2676  N   PRO R 291      -2.945  34.075  54.070  1.00  0.00           N  
ATOM   2677  CD  PRO R 291      -3.578  33.508  52.876  1.00  0.00           C  
ATOM   2678  CA  PRO R 291      -3.896  34.815  54.912  1.00  0.00           C  
ATOM   2679  CB  PRO R 291      -5.113  34.912  53.982  1.00  0.00           C  
ATOM   2680  CG  PRO R 291      -5.070  33.661  53.116  1.00  0.00           C  
ATOM   2681  C   PRO R 291      -4.275  34.072  56.189  1.00  0.00           C  
ATOM   2682  O   PRO R 291      -4.917  34.632  57.068  1.00  0.00           O  
ATOM   2683  N   SER R 292      -3.814  32.797  56.261  1.00  0.00           N  
ATOM   2684  HN  SER R 292      -3.331  32.407  55.478  1.00  0.00           H  
ATOM   2685  CA  SER R 292      -3.994  31.958  57.447  1.00  0.00           C  
ATOM   2686  CB  SER R 292      -3.342  30.594  57.222  1.00  0.00           C  
ATOM   2687  OG  SER R 292      -1.933  30.741  57.026  1.00  0.00           O  
ATOM   2688  HG  SER R 292      -1.584  29.870  56.890  1.00  0.00           H  
ATOM   2689  C   SER R 292      -3.530  32.572  58.753  1.00  0.00           C  
ATOM   2690  O   SER R 292      -4.099  32.306  59.803  1.00  0.00           O  
ATOM   2691  N   PHE R 293      -2.520  33.465  58.612  1.00  0.00           N  
ATOM   2692  HN  PHE R 293      -2.055  33.536  57.729  1.00  0.00           H  
ATOM   2693  CA  PHE R 293      -2.283  34.478  59.644  1.00  0.00           C  
ATOM   2694  CB  PHE R 293      -1.001  35.250  59.322  1.00  0.00           C  
ATOM   2695  CG  PHE R 293       0.209  34.600  59.949  1.00  0.00           C  
ATOM   2696  CD1 PHE R 293       0.360  34.624  61.353  1.00  0.00           C  
ATOM   2697  CD2 PHE R 293       1.177  33.992  59.122  1.00  0.00           C  
ATOM   2698  CE1 PHE R 293       1.497  34.031  61.936  1.00  0.00           C  
ATOM   2699  CE2 PHE R 293       2.314  33.399  59.703  1.00  0.00           C  
ATOM   2700  CZ  PHE R 293       2.462  33.424  61.105  1.00  0.00           C  
ATOM   2701  C   PHE R 293      -3.435  35.465  59.722  1.00  0.00           C  
ATOM   2702  O   PHE R 293      -3.445  36.529  59.114  1.00  0.00           O  
ATOM   2703  N   ALA R 294      -4.431  35.006  60.498  1.00  0.00           N  
ATOM   2704  HN  ALA R 294      -4.301  34.160  61.011  1.00  0.00           H  
ATOM   2705  CA  ALA R 294      -5.707  35.700  60.550  1.00  0.00           C  
ATOM   2706  CB  ALA R 294      -6.848  34.696  60.389  1.00  0.00           C  
ATOM   2707  C   ALA R 294      -5.865  36.500  61.824  1.00  0.00           C  
ATOM   2708  O   ALA R 294      -5.014  36.485  62.705  1.00  0.00           O  
ATOM   2709  N   PHE R 295      -6.987  37.238  61.851  1.00  0.00           N  
ATOM   2710  HN  PHE R 295      -7.697  37.126  61.157  1.00  0.00           H  
ATOM   2711  CA  PHE R 295      -7.084  38.282  62.863  1.00  0.00           C  
ATOM   2712  CB  PHE R 295      -7.444  39.605  62.178  1.00  0.00           C  
ATOM   2713  CG  PHE R 295      -6.409  39.932  61.123  1.00  0.00           C  
ATOM   2714  CD1 PHE R 295      -6.653  39.580  59.778  1.00  0.00           C  
ATOM   2715  CD2 PHE R 295      -5.206  40.566  61.501  1.00  0.00           C  
ATOM   2716  CE1 PHE R 295      -5.678  39.843  58.798  1.00  0.00           C  
ATOM   2717  CE2 PHE R 295      -4.229  40.830  60.522  1.00  0.00           C  
ATOM   2718  CZ  PHE R 295      -4.471  40.459  59.184  1.00  0.00           C  
ATOM   2719  C   PHE R 295      -8.070  37.957  63.958  1.00  0.00           C  
ATOM   2720  O   PHE R 295      -9.257  37.766  63.730  1.00  0.00           O  
ATOM   2721  N   GLN R 296      -7.495  37.902  65.173  1.00  0.00           N  
ATOM   2722  HN  GLN R 296      -6.525  38.126  65.264  1.00  0.00           H  
ATOM   2723  CA  GLN R 296      -8.319  37.591  66.340  1.00  0.00           C  
ATOM   2724  CB  GLN R 296      -7.527  36.769  67.360  1.00  0.00           C  
ATOM   2725  CG  GLN R 296      -6.130  37.273  67.732  1.00  0.00           C  
ATOM   2726  CD  GLN R 296      -5.525  36.315  68.738  1.00  0.00           C  
ATOM   2727  OE1 GLN R 296      -5.948  36.231  69.884  1.00  0.00           O  
ATOM   2728  NE2 GLN R 296      -4.506  35.589  68.243  1.00  0.00           N  
ATOM   2729 1HE2 GLN R 296      -4.210  35.703  67.295  1.00  0.00           H  
ATOM   2730 2HE2 GLN R 296      -4.031  34.923  68.818  1.00  0.00           H  
ATOM   2731  C   GLN R 296      -9.002  38.797  66.956  1.00  0.00           C  
ATOM   2732  O   GLN R 296      -8.592  39.354  67.968  1.00  0.00           O  
ATOM   2733  N   CYS R 297     -10.082  39.178  66.250  1.00  0.00           N  
ATOM   2734  HN  CYS R 297     -10.381  38.637  65.464  1.00  0.00           H  
ATOM   2735  CA  CYS R 297     -10.742  40.437  66.579  1.00  0.00           C  
ATOM   2736  CB  CYS R 297     -10.508  41.461  65.461  1.00  0.00           C  
ATOM   2737  SG  CYS R 297      -8.698  41.576  65.464  1.00  0.00           S  
ATOM   2738  C   CYS R 297     -12.213  40.247  66.916  1.00  0.00           C  
ATOM   2739  O   CYS R 297     -12.645  39.151  67.252  1.00  0.00           O  
ATOM   2740  N   THR R 298     -12.958  41.370  66.834  1.00  0.00           N  
ATOM   2741  HN  THR R 298     -12.569  42.213  66.464  1.00  0.00           H  
ATOM   2742  CA  THR R 298     -14.339  41.316  67.315  1.00  0.00           C  
ATOM   2743  CB  THR R 298     -14.775  42.660  67.928  1.00  0.00           C  
ATOM   2744  OG1 THR R 298     -16.060  42.532  68.542  1.00  0.00           O  
ATOM   2745  HG1 THR R 298     -16.001  41.807  69.149  1.00  0.00           H  
ATOM   2746  CG2 THR R 298     -14.758  43.835  66.943  1.00  0.00           C  
ATOM   2747  C   THR R 298     -15.382  40.725  66.373  1.00  0.00           C  
ATOM   2748  O   THR R 298     -16.203  39.915  66.787  1.00  0.00           O  
ATOM   2749  N   ASP R 299     -15.311  41.156  65.096  1.00  0.00           N  
ATOM   2750  HN  ASP R 299     -14.617  41.821  64.819  1.00  0.00           H  
ATOM   2751  CA  ASP R 299     -16.358  40.722  64.172  1.00  0.00           C  
ATOM   2752  CB  ASP R 299     -17.560  41.673  64.307  1.00  0.00           C  
ATOM   2753  CG  ASP R 299     -18.831  41.097  63.706  1.00  0.00           C  
ATOM   2754  OD1 ASP R 299     -19.176  39.958  64.018  1.00  0.00           O  
ATOM   2755  OD2 ASP R 299     -19.472  41.799  62.927  1.00  0.00           O1-
ATOM   2756  C   ASP R 299     -15.873  40.624  62.736  1.00  0.00           C  
ATOM   2757  O   ASP R 299     -14.901  41.252  62.336  1.00  0.00           O  
ATOM   2758  N   SER R 300     -16.615  39.783  61.986  1.00  0.00           N  
ATOM   2759  HN  SER R 300     -17.402  39.331  62.406  1.00  0.00           H  
ATOM   2760  CA  SER R 300     -16.336  39.587  60.563  1.00  0.00           C  
ATOM   2761  CB  SER R 300     -17.105  38.354  60.084  1.00  0.00           C  
ATOM   2762  OG  SER R 300     -16.706  37.201  60.827  1.00  0.00           O  
ATOM   2763  HG  SER R 300     -15.806  37.022  60.588  1.00  0.00           H  
ATOM   2764  C   SER R 300     -16.757  40.759  59.696  1.00  0.00           C  
ATOM   2765  O   SER R 300     -16.094  41.125  58.733  1.00  0.00           O  
ATOM   2766  N   ASN R 301     -17.903  41.335  60.109  1.00  0.00           N  
ATOM   2767  HN  ASN R 301     -18.369  40.988  60.922  1.00  0.00           H  
ATOM   2768  CA  ASN R 301     -18.411  42.523  59.422  1.00  0.00           C  
ATOM   2769  CB  ASN R 301     -19.919  42.660  59.651  1.00  0.00           C  
ATOM   2770  CG  ASN R 301     -20.640  41.408  59.185  1.00  0.00           C  
ATOM   2771  OD1 ASN R 301     -20.781  41.140  57.999  1.00  0.00           O  
ATOM   2772  ND2 ASN R 301     -21.090  40.648  60.200  1.00  0.00           N  
ATOM   2773 1HD2 ASN R 301     -20.938  40.923  61.149  1.00  0.00           H  
ATOM   2774 2HD2 ASN R 301     -21.580  39.795  60.021  1.00  0.00           H  
ATOM   2775  C   ASN R 301     -17.713  43.806  59.839  1.00  0.00           C  
ATOM   2776  O   ASN R 301     -17.686  44.790  59.111  1.00  0.00           O  
ATOM   2777  N   ARG R 302     -17.115  43.729  61.046  1.00  0.00           N  
ATOM   2778  HN  ARG R 302     -17.191  42.901  61.602  1.00  0.00           H  
ATOM   2779  CA  ARG R 302     -16.231  44.816  61.455  1.00  0.00           C  
ATOM   2780  CB  ARG R 302     -16.259  44.980  62.973  1.00  0.00           C  
ATOM   2781  CG  ARG R 302     -17.577  45.553  63.493  1.00  0.00           C  
ATOM   2782  CD  ARG R 302     -17.852  46.951  62.936  1.00  0.00           C  
ATOM   2783  NE  ARG R 302     -19.059  47.528  63.525  1.00  0.00           N  
ATOM   2784  HE  ARG R 302     -19.941  47.069  63.422  1.00  0.00           H  
ATOM   2785  CZ  ARG R 302     -18.993  48.685  64.217  1.00  0.00           C  
ATOM   2786  NH1 ARG R 302     -17.842  49.337  64.379  1.00  0.00           N1+
ATOM   2787 1HH1 ARG R 302     -16.995  48.982  63.985  1.00  0.00           H  
ATOM   2788 2HH1 ARG R 302     -17.827  50.191  64.899  1.00  0.00           H  
ATOM   2789  NH2 ARG R 302     -20.103  49.186  64.751  1.00  0.00           N  
ATOM   2790 1HH2 ARG R 302     -20.973  48.707  64.636  1.00  0.00           H  
ATOM   2791 2HH2 ARG R 302     -20.067  50.041  65.268  1.00  0.00           H  
ATOM   2792  C   ARG R 302     -14.793  44.676  60.989  1.00  0.00           C  
ATOM   2793  O   ARG R 302     -13.983  45.567  61.200  1.00  0.00           O  
ATOM   2794  N   PHE R 303     -14.514  43.529  60.335  1.00  0.00           N  
ATOM   2795  HN  PHE R 303     -15.220  42.834  60.200  1.00  0.00           H  
ATOM   2796  CA  PHE R 303     -13.202  43.379  59.707  1.00  0.00           C  
ATOM   2797  CB  PHE R 303     -12.770  41.906  59.745  1.00  0.00           C  
ATOM   2798  CG  PHE R 303     -11.373  41.739  59.188  1.00  0.00           C  
ATOM   2799  CD1 PHE R 303     -10.273  42.315  59.862  1.00  0.00           C  
ATOM   2800  CD2 PHE R 303     -11.198  41.016  57.987  1.00  0.00           C  
ATOM   2801  CE1 PHE R 303      -8.983  42.188  59.313  1.00  0.00           C  
ATOM   2802  CE2 PHE R 303      -9.908  40.884  57.440  1.00  0.00           C  
ATOM   2803  CZ  PHE R 303      -8.817  41.482  58.103  1.00  0.00           C  
ATOM   2804  C   PHE R 303     -13.159  43.937  58.294  1.00  0.00           C  
ATOM   2805  O   PHE R 303     -12.158  44.488  57.851  1.00  0.00           O  
ATOM   2806  N   LYS R 304     -14.321  43.800  57.621  1.00  0.00           N  
ATOM   2807  HN  LYS R 304     -15.094  43.325  58.044  1.00  0.00           H  
ATOM   2808  CA  LYS R 304     -14.470  44.502  56.346  1.00  0.00           C  
ATOM   2809  CB  LYS R 304     -15.485  43.789  55.449  1.00  0.00           C  
ATOM   2810  CG  LYS R 304     -16.916  43.793  55.989  1.00  0.00           C  
ATOM   2811  CD  LYS R 304     -17.888  43.050  55.074  1.00  0.00           C  
ATOM   2812  CE  LYS R 304     -19.324  43.110  55.592  1.00  0.00           C  
ATOM   2813  NZ  LYS R 304     -20.203  42.358  54.687  1.00  0.00           N1+
ATOM   2814  HZ1 LYS R 304     -20.172  42.788  53.740  1.00  0.00           H  
ATOM   2815  HZ2 LYS R 304     -21.178  42.385  55.049  1.00  0.00           H  
ATOM   2816  HZ3 LYS R 304     -19.880  41.372  54.631  1.00  0.00           H  
ATOM   2817  C   LYS R 304     -14.763  45.994  56.475  1.00  0.00           C  
ATOM   2818  O   LYS R 304     -14.711  46.744  55.508  1.00  0.00           O  
ATOM   2819  N   LYS R 305     -15.031  46.388  57.739  1.00  0.00           N  
ATOM   2820  HN  LYS R 305     -15.120  45.710  58.468  1.00  0.00           H  
ATOM   2821  CA  LYS R 305     -14.992  47.807  58.084  1.00  0.00           C  
ATOM   2822  CB  LYS R 305     -15.967  48.027  59.254  1.00  0.00           C  
ATOM   2823  CG  LYS R 305     -16.290  49.471  59.675  0.75  0.00           C  
ATOM   2824  CD  LYS R 305     -15.210  50.170  60.507  1.00  0.00           C  
ATOM   2825  CE  LYS R 305     -14.915  49.442  61.820  1.00  0.00           C  
ATOM   2826  NZ  LYS R 305     -13.786  50.093  62.498  1.00  0.00           N1+
ATOM   2827  HZ1 LYS R 305     -13.594  49.605  63.396  1.00  0.00           H  
ATOM   2828  HZ2 LYS R 305     -14.020  51.088  62.686  1.00  0.00           H  
ATOM   2829  HZ3 LYS R 305     -12.943  50.042  61.890  1.00  0.00           H  
ATOM   2830  C   LYS R 305     -13.569  48.237  58.420  1.00  0.00           C  
ATOM   2831  O   LYS R 305     -13.092  49.281  57.993  1.00  0.00           O  
ATOM   2832  N   GLY R 306     -12.913  47.351  59.196  1.00  0.00           N  
ATOM   2833  HN  GLY R 306     -13.379  46.522  59.501  1.00  0.00           H  
ATOM   2834  CA  GLY R 306     -11.517  47.592  59.540  1.00  0.00           C  
ATOM   2835  C   GLY R 306     -11.258  47.821  61.014  1.00  0.00           C  
ATOM   2836  O   GLY R 306     -11.042  48.942  61.457  1.00  0.00           O  
ATOM   2837  N   ILE R 307     -11.251  46.690  61.750  1.00  0.00           N  
ATOM   2838  HN  ILE R 307     -11.501  45.810  61.344  1.00  0.00           H  
ATOM   2839  CA  ILE R 307     -10.724  46.782  63.112  1.00  0.00           C  
ATOM   2840  CB  ILE R 307     -11.696  46.282  64.204  1.00  0.00           C  
ATOM   2841  CG2 ILE R 307     -13.080  46.927  64.126  1.00  0.00           C  
ATOM   2842  CG1 ILE R 307     -11.711  44.776  64.527  1.00  0.00           C  
ATOM   2843  CD1 ILE R 307     -12.329  43.857  63.472  1.00  0.00           C  
ATOM   2844  C   ILE R 307      -9.341  46.178  63.286  1.00  0.00           C  
ATOM   2845  O   ILE R 307      -8.569  46.583  64.148  1.00  0.00           O  
ATOM   2846  N   CYS R 308      -9.074  45.173  62.425  1.00  0.00           N  
ATOM   2847  HN  CYS R 308      -9.725  44.927  61.708  1.00  0.00           H  
ATOM   2848  CA  CYS R 308      -7.843  44.409  62.609  1.00  0.00           C  
ATOM   2849  CB  CYS R 308      -8.140  42.923  62.814  1.00  0.00           C  
ATOM   2850  SG  CYS R 308      -8.312  43.359  64.564  1.00  0.00           S  
ATOM   2851  C   CYS R 308      -6.806  44.646  61.534  1.00  0.00           C  
ATOM   2852  O   CYS R 308      -6.419  43.761  60.780  1.00  0.00           O  
ATOM   2853  N   LEU R 309      -6.360  45.918  61.538  1.00  0.00           N  
ATOM   2854  HN  LEU R 309      -6.757  46.559  62.195  1.00  0.00           H  
ATOM   2855  CA  LEU R 309      -5.249  46.338  60.687  1.00  0.00           C  
ATOM   2856  CB  LEU R 309      -5.186  47.865  60.748  1.00  0.00           C  
ATOM   2857  CG  LEU R 309      -6.230  48.563  59.879  1.00  0.00           C  
ATOM   2858  CD1 LEU R 309      -6.342  50.051  60.211  1.00  0.00           C  
ATOM   2859  CD2 LEU R 309      -5.948  48.346  58.394  1.00  0.00           C  
ATOM   2860  C   LEU R 309      -3.927  45.774  61.174  1.00  0.00           C  
ATOM   2861  O   LEU R 309      -3.393  46.191  62.194  1.00  0.00           O  
ATOM   2862  N   SER R 310      -3.462  44.767  60.397  1.00  0.00           N  
ATOM   2863  HN  SER R 310      -3.950  44.557  59.550  1.00  0.00           H  
ATOM   2864  CA  SER R 310      -2.330  43.925  60.806  1.00  0.00           C  
ATOM   2865  CB  SER R 310      -0.992  44.670  60.731  1.00  0.00           C  
ATOM   2866  OG  SER R 310      -0.761  45.118  59.394  1.00  0.00           O  
ATOM   2867  HG  SER R 310      -1.501  45.660  59.155  1.00  0.00           H  
ATOM   2868  C   SER R 310      -2.549  43.182  62.120  1.00  0.00           C  
ATOM   2869  O   SER R 310      -3.634  43.221  62.690  1.00  0.00           O  
ATOM   2870  N   CYS R 311      -1.484  42.485  62.573  1.00  0.00           N  
ATOM   2871  HN  CYS R 311      -0.602  42.512  62.103  1.00  0.00           H  
ATOM   2872  CA  CYS R 311      -1.664  41.669  63.777  1.00  0.00           C  
ATOM   2873  CB  CYS R 311      -0.716  40.463  63.813  1.00  0.00           C  
ATOM   2874  SG  CYS R 311      -1.973  39.603  62.828  1.00  0.00           S  
ATOM   2875  C   CYS R 311      -1.735  42.434  65.092  1.00  0.00           C  
ATOM   2876  O   CYS R 311      -1.977  43.634  65.129  1.00  0.00           O  
ATOM   2877  N   ARG R 312      -1.554  41.659  66.178  1.00  0.00           N  
ATOM   2878  HN  ARG R 312      -1.243  40.717  66.061  1.00  0.00           H  
ATOM   2879  CA  ARG R 312      -1.852  42.203  67.503  1.00  0.00           C  
ATOM   2880  CB  ARG R 312      -2.656  41.160  68.292  1.00  0.00           C  
ATOM   2881  CG  ARG R 312      -1.999  39.773  68.332  1.00  0.00           C  
ATOM   2882  CD  ARG R 312      -2.728  38.774  69.230  1.00  0.00           C  
ATOM   2883  NE  ARG R 312      -2.662  39.183  70.632  1.00  0.00           N  
ATOM   2884  HE  ARG R 312      -1.777  39.369  71.059  1.00  0.00           H  
ATOM   2885  CZ  ARG R 312      -3.783  39.292  71.377  1.00  0.00           C  
ATOM   2886  NH1 ARG R 312      -4.988  39.048  70.865  1.00  0.00           N1+
ATOM   2887 1HH1 ARG R 312      -5.088  38.774  69.908  1.00  0.00           H  
ATOM   2888 2HH1 ARG R 312      -5.799  39.139  71.442  1.00  0.00           H  
ATOM   2889  NH2 ARG R 312      -3.679  39.651  72.652  1.00  0.00           N  
ATOM   2890 1HH2 ARG R 312      -2.780  39.835  73.047  1.00  0.00           H  
ATOM   2891 2HH2 ARG R 312      -4.501  39.737  73.215  1.00  0.00           H  
ATOM   2892  C   ARG R 312      -0.654  42.669  68.321  1.00  0.00           C  
ATOM   2893  O   ARG R 312      -0.691  42.660  69.547  1.00  0.00           O  
ATOM   2894  N   LYS R 313       0.418  43.054  67.583  1.00  0.00           N  
ATOM   2895  HN  LYS R 313       0.329  43.078  66.587  1.00  0.00           H  
ATOM   2896  CA  LYS R 313       1.705  43.416  68.202  1.00  0.00           C  
ATOM   2897  CB  LYS R 313       1.627  44.764  68.928  1.00  0.00           C  
ATOM   2898  CG  LYS R 313       1.274  45.923  67.996  1.00  0.00           C  
ATOM   2899  CD  LYS R 313       1.093  47.248  68.734  1.00  0.00           C  
ATOM   2900  CE  LYS R 313      -0.063  47.209  69.735  1.00  0.00           C  
ATOM   2901  NZ  LYS R 313      -0.163  48.511  70.408  1.00  0.00           N1+
ATOM   2902  HZ1 LYS R 313      -0.938  48.486  71.100  1.00  0.00           H  
ATOM   2903  HZ2 LYS R 313      -0.350  49.250  69.701  1.00  0.00           H  
ATOM   2904  HZ3 LYS R 313       0.733  48.716  70.895  1.00  0.00           H  
ATOM   2905  C   LYS R 313       2.316  42.347  69.101  1.00  0.00           C  
ATOM   2906  O   LYS R 313       3.012  42.622  70.072  1.00  0.00           O  
ATOM   2907  N   ASN R 314       1.980  41.103  68.716  1.00  0.00           N  
ATOM   2908  HN  ASN R 314       1.418  41.000  67.895  1.00  0.00           H  
ATOM   2909  CA  ASN R 314       2.296  39.928  69.522  1.00  0.00           C  
ATOM   2910  CB  ASN R 314       1.177  39.759  70.567  1.00  0.00           C  
ATOM   2911  CG  ASN R 314       1.386  38.546  71.454  1.00  0.00           C  
ATOM   2912  OD1 ASN R 314       2.398  38.391  72.127  1.00  0.00           O  
ATOM   2913  ND2 ASN R 314       0.352  37.689  71.411  1.00  0.00           N  
ATOM   2914 1HD2 ASN R 314       0.355  36.853  71.960  1.00  0.00           H  
ATOM   2915 2HD2 ASN R 314      -0.442  37.873  70.831  1.00  0.00           H  
ATOM   2916  C   ASN R 314       2.392  38.702  68.629  1.00  0.00           C  
ATOM   2917  O   ASN R 314       3.241  37.837  68.807  1.00  0.00           O  
ATOM   2918  N   ARG R 315       1.470  38.691  67.646  1.00  0.00           N  
ATOM   2919  HN  ARG R 315       0.803  39.431  67.566  1.00  0.00           H  
ATOM   2920  CA  ARG R 315       1.484  37.599  66.684  1.00  0.00           C  
ATOM   2921  CB  ARG R 315       1.977  38.125  65.325  1.00  0.00           C  
ATOM   2922  CG  ARG R 315       2.410  37.045  64.328  1.00  0.00           C  
ATOM   2923  CD  ARG R 315       3.614  36.238  64.811  1.00  0.00           C  
ATOM   2924  NE  ARG R 315       4.002  35.246  63.811  1.00  0.00           N  
ATOM   2925  HE  ARG R 315       3.662  35.317  62.873  1.00  0.00           H  
ATOM   2926  CZ  ARG R 315       4.855  34.248  64.121  1.00  0.00           C  
ATOM   2927  NH1 ARG R 315       5.357  34.117  65.349  1.00  0.00           N1+
ATOM   2928 1HH1 ARG R 315       5.106  34.761  66.071  1.00  0.00           H  
ATOM   2929 2HH1 ARG R 315       5.989  33.368  65.549  1.00  0.00           H  
ATOM   2930  NH2 ARG R 315       5.200  33.378  63.177  1.00  0.00           N  
ATOM   2931 1HH2 ARG R 315       4.824  33.471  62.255  1.00  0.00           H  
ATOM   2932 2HH2 ARG R 315       5.832  32.633  63.389  1.00  0.00           H  
ATOM   2933  C   ARG R 315       0.151  36.866  66.645  1.00  0.00           C  
ATOM   2934  O   ARG R 315      -0.111  36.012  67.483  1.00  0.00           O  
ATOM   2935  N   CYS R 316      -0.679  37.219  65.636  1.00  0.00           N  
ATOM   2936  HN  CYS R 316      -0.456  37.960  65.003  1.00  0.00           H  
ATOM   2937  CA  CYS R 316      -1.903  36.450  65.421  1.00  0.00           C  
ATOM   2938  CB  CYS R 316      -2.819  37.222  64.474  1.00  0.00           C  
ATOM   2939  SG  CYS R 316      -3.341  38.931  64.189  1.00  0.00           S  
ATOM   2940  C   CYS R 316      -1.624  35.052  64.890  1.00  0.00           C  
ATOM   2941  O   CYS R 316      -0.523  34.745  64.450  1.00  0.00           O  
ATOM   2942  N   ASN R 317      -2.669  34.208  64.987  1.00  0.00           N  
ATOM   2943  HN  ASN R 317      -3.567  34.541  65.273  1.00  0.00           H  
ATOM   2944  CA  ASN R 317      -2.437  32.798  64.674  1.00  0.00           C  
ATOM   2945  CB  ASN R 317      -3.356  31.937  65.546  1.00  0.00           C  
ATOM   2946  CG  ASN R 317      -2.926  30.482  65.520  1.00  0.00           C  
ATOM   2947  OD1 ASN R 317      -1.875  30.104  66.023  1.00  0.00           O  
ATOM   2948  ND2 ASN R 317      -3.809  29.685  64.893  1.00  0.00           N  
ATOM   2949 1HD2 ASN R 317      -4.643  30.064  64.492  1.00  0.00           H  
ATOM   2950 2HD2 ASN R 317      -3.648  28.702  64.817  1.00  0.00           H  
ATOM   2951  C   ASN R 317      -2.603  32.445  63.207  1.00  0.00           C  
ATOM   2952  O   ASN R 317      -3.462  32.965  62.508  1.00  0.00           O  
ATOM   2953  N   SER R 318      -1.726  31.508  62.796  1.00  0.00           N  
ATOM   2954  HN  SER R 318      -1.067  31.131  63.446  1.00  0.00           H  
ATOM   2955  CA  SER R 318      -1.815  30.980  61.440  1.00  0.00           C  
ATOM   2956  CB  SER R 318      -0.421  30.945  60.810  1.00  0.00           C  
ATOM   2957  OG  SER R 318      -0.507  30.593  59.427  1.00  0.00           O  
ATOM   2958  HG  SER R 318      -0.935  29.748  59.386  1.00  0.00           H  
ATOM   2959  C   SER R 318      -2.434  29.600  61.405  1.00  0.00           C  
ATOM   2960  O   SER R 318      -1.767  28.591  61.589  1.00  0.00           O  
ATOM   2961  N   ILE R 319      -3.756  29.611  61.143  1.00  0.00           N  
ATOM   2962  HN  ILE R 319      -4.222  30.483  60.997  1.00  0.00           H  
ATOM   2963  CA  ILE R 319      -4.486  28.341  61.088  1.00  0.00           C  
ATOM   2964  CB  ILE R 319      -6.006  28.583  61.010  1.00  0.00           C  
ATOM   2965  CG2 ILE R 319      -6.463  29.223  62.322  1.00  0.00           C  
ATOM   2966  CG1 ILE R 319      -6.455  29.434  59.811  1.00  0.00           C  
ATOM   2967  CD1 ILE R 319      -6.780  28.642  58.541  1.00  0.00           C  
ATOM   2968  C   ILE R 319      -3.986  27.369  60.030  1.00  0.00           C  
ATOM   2969  O   ILE R 319      -3.578  27.750  58.940  1.00  0.00           O  
ATOM   2970  N   GLY R 320      -4.002  26.087  60.437  1.00  0.00           N  
ATOM   2971  HN  GLY R 320      -4.341  25.845  61.346  1.00  0.00           H  
ATOM   2972  CA  GLY R 320      -3.431  25.084  59.543  1.00  0.00           C  
ATOM   2973  C   GLY R 320      -2.045  24.625  59.951  1.00  0.00           C  
ATOM   2974  O   GLY R 320      -1.866  23.565  60.537  1.00  0.00           O  
ATOM   2975  N   TYR R 321      -1.066  25.478  59.585  1.00  0.00           N  
ATOM   2976  HN  TYR R 321      -1.296  26.359  59.170  1.00  0.00           H  
ATOM   2977  CA  TYR R 321       0.324  25.098  59.839  1.00  0.00           C  
ATOM   2978  CB  TYR R 321       1.223  25.712  58.757  1.00  0.00           C  
ATOM   2979  CG  TYR R 321       2.540  24.973  58.642  1.00  0.00           C  
ATOM   2980  CD1 TYR R 321       2.686  24.010  57.623  1.00  0.00           C  
ATOM   2981  CE1 TYR R 321       3.899  23.313  57.511  1.00  0.00           C  
ATOM   2982  CD2 TYR R 321       3.585  25.264  59.543  1.00  0.00           C  
ATOM   2983  CE2 TYR R 321       4.797  24.563  59.436  1.00  0.00           C  
ATOM   2984  CZ  TYR R 321       4.935  23.590  58.427  1.00  0.00           C  
ATOM   2985  OH  TYR R 321       6.120  22.886  58.340  1.00  0.00           O  
ATOM   2986  HH  TYR R 321       6.068  22.250  57.639  1.00  0.00           H  
ATOM   2987  C   TYR R 321       0.821  25.492  61.217  1.00  0.00           C  
ATOM   2988  O   TYR R 321       1.254  24.663  62.007  1.00  0.00           O  
ATOM   2989  N   ASN R 322       0.737  26.815  61.456  1.00  0.00           N  
ATOM   2990  HN  ASN R 322       0.326  27.425  60.779  1.00  0.00           H  
ATOM   2991  CA  ASN R 322       1.201  27.334  62.742  1.00  0.00           C  
ATOM   2992  CB  ASN R 322       1.939  28.656  62.517  1.00  0.00           C  
ATOM   2993  CG  ASN R 322       3.119  28.493  61.581  1.00  0.00           C  
ATOM   2994  OD1 ASN R 322       3.922  27.575  61.692  1.00  0.00           O  
ATOM   2995  ND2 ASN R 322       3.178  29.459  60.649  1.00  0.00           N  
ATOM   2996 1HD2 ASN R 322       2.484  30.178  60.612  1.00  0.00           H  
ATOM   2997 2HD2 ASN R 322       3.918  29.475  59.977  1.00  0.00           H  
ATOM   2998  C   ASN R 322       0.050  27.578  63.701  1.00  0.00           C  
ATOM   2999  O   ASN R 322      -0.081  28.631  64.314  1.00  0.00           O  
ATOM   3000  N   ALA R 323      -0.807  26.541  63.766  1.00  0.00           N  
ATOM   3001  HN  ALA R 323      -0.592  25.685  63.296  1.00  0.00           H  
ATOM   3002  CA  ALA R 323      -2.056  26.689  64.507  1.00  0.00           C  
ATOM   3003  CB  ALA R 323      -3.091  25.664  64.048  1.00  0.00           C  
ATOM   3004  C   ALA R 323      -1.925  26.700  66.019  1.00  0.00           C  
ATOM   3005  O   ALA R 323      -2.682  27.362  66.718  1.00  0.00           O  
ATOM   3006  N   LYS R 324      -0.908  25.951  66.487  1.00  0.00           N  
ATOM   3007  HN  LYS R 324      -0.324  25.441  65.856  1.00  0.00           H  
ATOM   3008  CA  LYS R 324      -0.623  25.971  67.922  1.00  0.00           C  
ATOM   3009  CB  LYS R 324      -0.342  24.547  68.407  1.00  0.00           C  
ATOM   3010  CG  LYS R 324      -1.467  23.538  68.174  1.00  0.00           C  
ATOM   3011  CD  LYS R 324      -1.083  22.161  68.723  1.00  0.00           C  
ATOM   3012  CE  LYS R 324      -2.144  21.081  68.505  1.00  0.00           C  
ATOM   3013  NZ  LYS R 324      -3.381  21.434  69.217  1.00  0.00           N1+
ATOM   3014  HZ1 LYS R 324      -4.088  20.686  69.072  1.00  0.00           H  
ATOM   3015  HZ2 LYS R 324      -3.749  22.333  68.848  1.00  0.00           H  
ATOM   3016  HZ3 LYS R 324      -3.182  21.531  70.233  1.00  0.00           H  
ATOM   3017  C   LYS R 324       0.575  26.822  68.319  1.00  0.00           C  
ATOM   3018  O   LYS R 324       0.974  26.842  69.477  1.00  0.00           O  
ATOM   3019  N   LYS R 325       1.157  27.494  67.303  1.00  0.00           N  
ATOM   3020  HN  LYS R 325       0.724  27.543  66.403  1.00  0.00           H  
ATOM   3021  CA  LYS R 325       2.469  28.104  67.529  1.00  0.00           C  
ATOM   3022  CB  LYS R 325       3.196  28.250  66.189  1.00  0.00           C  
ATOM   3023  CG  LYS R 325       4.719  28.365  66.320  1.00  0.00           C  
ATOM   3024  CD  LYS R 325       5.423  28.578  64.978  1.00  0.00           C  
ATOM   3025  CE  LYS R 325       5.108  29.937  64.352  1.00  0.00           C  
ATOM   3026  NZ  LYS R 325       5.743  30.029  63.030  1.00  0.00           N1+
ATOM   3027  HZ1 LYS R 325       5.558  30.968  62.622  1.00  0.00           H  
ATOM   3028  HZ2 LYS R 325       5.349  29.296  62.406  1.00  0.00           H  
ATOM   3029  HZ3 LYS R 325       6.769  29.889  63.126  1.00  0.00           H  
ATOM   3030  C   LYS R 325       2.476  29.422  68.288  1.00  0.00           C  
ATOM   3031  O   LYS R 325       3.385  29.710  69.057  1.00  0.00           O  
ATOM   3032  N   MET R 326       1.417  30.214  68.031  1.00  0.00           N  
ATOM   3033  HN  MET R 326       0.670  29.895  67.448  1.00  0.00           H  
ATOM   3034  CA  MET R 326       1.393  31.548  68.631  1.00  0.00           C  
ATOM   3035  CB  MET R 326       0.675  32.520  67.691  1.00  0.00           C  
ATOM   3036  CG  MET R 326       1.660  33.279  66.799  1.00  0.00           C  
ATOM   3037  SD  MET R 326       2.636  32.217  65.726  1.00  0.00           S  
ATOM   3038  CE  MET R 326       1.301  31.664  64.662  1.00  0.00           C  
ATOM   3039  C   MET R 326       0.822  31.618  70.035  1.00  0.00           C  
ATOM   3040  O   MET R 326       0.381  30.631  70.611  1.00  0.00           O  
ATOM   3041  N   ARG R 327       0.867  32.860  70.556  1.00  0.00           N  
ATOM   3042  HN  ARG R 327       1.247  33.614  70.020  1.00  0.00           H  
ATOM   3043  CA  ARG R 327       0.276  33.127  71.863  1.00  0.00           C  
ATOM   3044  CB  ARG R 327       1.046  34.302  72.476  1.00  0.00           C  
ATOM   3045  CG  ARG R 327       0.812  34.537  73.972  0.37  0.00           C  
ATOM   3046  CD  ARG R 327       1.506  35.800  74.487  0.37  0.00           C  
ATOM   3047  NE  ARG R 327       2.948  35.751  74.250  1.00  0.00           N  
ATOM   3048  HE  ARG R 327       3.311  35.884  73.327  1.00  0.00           H  
ATOM   3049  CZ  ARG R 327       3.809  35.488  75.257  1.00  0.00           C  
ATOM   3050  NH1 ARG R 327       3.383  35.287  76.503  1.00  0.00           N1+
ATOM   3051 1HH1 ARG R 327       2.408  35.326  76.720  1.00  0.00           H  
ATOM   3052 2HH1 ARG R 327       4.046  35.094  77.227  1.00  0.00           H  
ATOM   3053  NH2 ARG R 327       5.111  35.428  74.997  1.00  0.00           N  
ATOM   3054 1HH2 ARG R 327       5.443  35.577  74.066  1.00  0.00           H  
ATOM   3055 2HH2 ARG R 327       5.758  35.233  75.735  1.00  0.00           H  
ATOM   3056  C   ARG R 327      -1.192  33.487  71.724  1.00  0.00           C  
ATOM   3057  O   ARG R 327      -1.616  34.020  70.704  1.00  0.00           O  
ATOM   3058  N   ASN R 328      -1.945  33.149  72.798  1.00  0.00           N  
ATOM   3059  HN  ASN R 328      -1.484  32.738  73.584  1.00  0.00           H  
ATOM   3060  CA  ASN R 328      -3.388  33.416  72.866  1.00  0.00           C  
ATOM   3061  CB  ASN R 328      -3.724  34.823  73.396  1.00  0.00           C  
ATOM   3062  CG  ASN R 328      -3.152  35.925  72.520  1.00  0.00           C  
ATOM   3063  OD1 ASN R 328      -3.520  36.101  71.366  1.00  0.00           O  
ATOM   3064  ND2 ASN R 328      -2.220  36.665  73.145  1.00  0.00           N  
ATOM   3065 1HD2 ASN R 328      -1.953  36.465  74.088  1.00  0.00           H  
ATOM   3066 2HD2 ASN R 328      -1.779  37.427  72.672  1.00  0.00           H  
ATOM   3067  C   ASN R 328      -4.223  32.970  71.674  1.00  0.00           C  
ATOM   3068  O   ASN R 328      -5.057  33.695  71.144  1.00  0.00           O  
ATOM   3069  N   LYS R 329      -3.921  31.721  71.272  1.00  0.00           N  
ATOM   3070  HN  LYS R 329      -3.274  31.163  71.792  1.00  0.00           H  
ATOM   3071  CA  LYS R 329      -4.561  31.212  70.064  1.00  0.00           C  
ATOM   3072  CB  LYS R 329      -3.531  30.633  69.085  1.00  0.00           C  
ATOM   3073  CG  LYS R 329      -2.493  29.604  69.567  1.00  0.00           C  
ATOM   3074  CD  LYS R 329      -2.990  28.200  69.931  1.00  0.00           C  
ATOM   3075  CE  LYS R 329      -3.349  28.009  71.404  1.00  0.00           C  
ATOM   3076  NZ  LYS R 329      -3.833  26.636  71.603  1.00  0.00           N1+
ATOM   3077  HZ1 LYS R 329      -4.076  26.495  72.604  1.00  0.00           H  
ATOM   3078  HZ2 LYS R 329      -3.090  25.963  71.326  1.00  0.00           H  
ATOM   3079  HZ3 LYS R 329      -4.677  26.480  71.016  1.00  0.00           H  
ATOM   3080  C   LYS R 329      -5.782  30.332  70.250  1.00  0.00           C  
ATOM   3081  O   LYS R 329      -6.106  29.514  69.402  1.00  0.00           O  
ATOM   3082  N   ARG R 330      -6.467  30.554  71.387  1.00  0.00           N  
ATOM   3083  HN  ARG R 330      -6.123  31.182  72.085  1.00  0.00           H  
ATOM   3084  CA  ARG R 330      -7.796  29.954  71.492  1.00  0.00           C  
ATOM   3085  CB  ARG R 330      -7.893  29.020  72.701  1.00  0.00           C  
ATOM   3086  CG  ARG R 330      -7.013  27.779  72.542  1.00  0.00           C  
ATOM   3087  CD  ARG R 330      -7.186  26.751  73.660  1.00  0.00           C  
ATOM   3088  NE  ARG R 330      -6.859  27.321  74.965  1.00  0.00           N  
ATOM   3089  HE  ARG R 330      -6.047  27.894  75.077  1.00  0.00           H  
ATOM   3090  CZ  ARG R 330      -7.621  27.041  76.044  1.00  0.00           C  
ATOM   3091  NH1 ARG R 330      -8.700  26.265  75.952  1.00  0.00           N1+
ATOM   3092 1HH1 ARG R 330      -8.972  25.872  75.074  1.00  0.00           H  
ATOM   3093 2HH1 ARG R 330      -9.244  26.075  76.769  1.00  0.00           H  
ATOM   3094  NH2 ARG R 330      -7.285  27.552  77.224  1.00  0.00           N  
ATOM   3095 1HH2 ARG R 330      -6.477  28.135  77.305  1.00  0.00           H  
ATOM   3096 2HH2 ARG R 330      -7.841  27.353  78.032  1.00  0.00           H  
ATOM   3097  C   ARG R 330      -8.900  30.993  71.501  1.00  0.00           C  
ATOM   3098  O   ARG R 330      -9.883  30.900  72.229  1.00  0.00           O  
ATOM   3099  N   ASN R 331      -8.672  32.004  70.637  1.00  0.00           N  
ATOM   3100  HN  ASN R 331      -7.867  31.975  70.045  1.00  0.00           H  
ATOM   3101  CA  ASN R 331      -9.637  33.093  70.511  1.00  0.00           C  
ATOM   3102  CB  ASN R 331      -8.917  34.288  69.873  1.00  0.00           C  
ATOM   3103  CG  ASN R 331      -9.771  35.544  69.892  1.00  0.00           C  
ATOM   3104  OD1 ASN R 331     -10.554  35.812  68.988  1.00  0.00           O  
ATOM   3105  ND2 ASN R 331      -9.564  36.309  70.977  1.00  0.00           N  
ATOM   3106 1HD2 ASN R 331      -8.910  36.030  71.680  1.00  0.00           H  
ATOM   3107 2HD2 ASN R 331     -10.062  37.168  71.095  1.00  0.00           H  
ATOM   3108  C   ASN R 331     -10.832  32.679  69.674  1.00  0.00           C  
ATOM   3109  O   ASN R 331     -10.715  31.909  68.729  1.00  0.00           O  
ATOM   3110  N   SER R 332     -11.987  33.237  70.096  1.00  0.00           N  
ATOM   3111  HN  SER R 332     -11.949  33.875  70.864  1.00  0.00           H  
ATOM   3112  CA  SER R 332     -13.287  32.857  69.536  1.00  0.00           C  
ATOM   3113  CB  SER R 332     -14.378  33.765  70.106  1.00  0.00           C  
ATOM   3114  OG  SER R 332     -14.379  33.677  71.533  1.00  0.00           O  
ATOM   3115  HG  SER R 332     -13.527  33.974  71.825  1.00  0.00           H  
ATOM   3116  C   SER R 332     -13.389  32.845  68.023  1.00  0.00           C  
ATOM   3117  O   SER R 332     -13.842  31.872  67.436  1.00  0.00           O  
ATOM   3118  N   LYS R 333     -12.938  33.969  67.427  1.00  0.00           N  
ATOM   3119  HN  LYS R 333     -12.603  34.730  67.982  1.00  0.00           H  
ATOM   3120  CA  LYS R 333     -13.003  34.074  65.970  1.00  0.00           C  
ATOM   3121  CB  LYS R 333     -14.245  34.872  65.562  1.00  0.00           C  
ATOM   3122  CG  LYS R 333     -15.569  34.114  65.680  1.00  0.00           C  
ATOM   3123  CD  LYS R 333     -16.788  34.988  65.377  1.00  0.00           C  
ATOM   3124  CE  LYS R 333     -16.999  36.108  66.401  1.00  0.00           C  
ATOM   3125  NZ  LYS R 333     -17.238  35.527  67.732  1.00  0.00           N1+
ATOM   3126  HZ1 LYS R 333     -17.415  36.290  68.417  1.00  0.00           H  
ATOM   3127  HZ2 LYS R 333     -16.403  34.983  68.029  1.00  0.00           H  
ATOM   3128  HZ3 LYS R 333     -18.065  34.898  67.690  1.00  0.00           H  
ATOM   3129  C   LYS R 333     -11.798  34.761  65.361  1.00  0.00           C  
ATOM   3130  O   LYS R 333     -11.286  35.754  65.865  1.00  0.00           O  
ATOM   3131  N   MET R 334     -11.396  34.175  64.217  1.00  0.00           N  
ATOM   3132  HN  MET R 334     -11.847  33.336  63.912  1.00  0.00           H  
ATOM   3133  CA  MET R 334     -10.387  34.819  63.377  1.00  0.00           C  
ATOM   3134  CB  MET R 334      -9.233  33.846  63.127  1.00  0.00           C  
ATOM   3135  CG  MET R 334      -8.121  33.864  64.181  1.00  0.00           C  
ATOM   3136  SD  MET R 334      -8.639  33.392  65.837  1.00  0.00           S  
ATOM   3137  CE  MET R 334      -6.997  33.278  66.564  1.00  0.00           C  
ATOM   3138  C   MET R 334     -10.986  35.230  62.044  1.00  0.00           C  
ATOM   3139  O   MET R 334     -12.039  34.740  61.655  1.00  0.00           O  
ATOM   3140  N   TYR R 335     -10.278  36.162  61.365  1.00  0.00           N  
ATOM   3141  HN  TYR R 335      -9.432  36.531  61.751  1.00  0.00           H  
ATOM   3142  CA  TYR R 335     -10.817  36.669  60.097  1.00  0.00           C  
ATOM   3143  CB  TYR R 335     -11.458  38.056  60.280  1.00  0.00           C  
ATOM   3144  CG  TYR R 335     -12.313  38.127  61.523  1.00  0.00           C  
ATOM   3145  CD1 TYR R 335     -11.865  38.927  62.593  1.00  0.00           C  
ATOM   3146  CE1 TYR R 335     -12.598  38.933  63.789  1.00  0.00           C  
ATOM   3147  CD2 TYR R 335     -13.508  37.382  61.595  1.00  0.00           C  
ATOM   3148  CE2 TYR R 335     -14.236  37.383  62.795  1.00  0.00           C  
ATOM   3149  CZ  TYR R 335     -13.762  38.147  63.879  1.00  0.00           C  
ATOM   3150  OH  TYR R 335     -14.457  38.130  65.070  1.00  0.00           O  
ATOM   3151  HH  TYR R 335     -15.246  37.615  64.973  1.00  0.00           H  
ATOM   3152  C   TYR R 335      -9.754  36.822  59.027  1.00  0.00           C  
ATOM   3153  O   TYR R 335      -8.706  37.409  59.260  1.00  0.00           O  
ATOM   3154  N   LEU R 336     -10.083  36.289  57.831  1.00  0.00           N  
ATOM   3155  HN  LEU R 336     -10.930  35.768  57.720  1.00  0.00           H  
ATOM   3156  CA  LEU R 336      -9.148  36.474  56.719  1.00  0.00           C  
ATOM   3157  CB  LEU R 336      -8.100  35.345  56.660  1.00  0.00           C  
ATOM   3158  CG  LEU R 336      -8.571  33.927  56.302  1.00  0.00           C  
ATOM   3159  CD1 LEU R 336      -8.725  33.696  54.800  1.00  0.00           C  
ATOM   3160  CD2 LEU R 336      -7.659  32.857  56.901  1.00  0.00           C  
ATOM   3161  C   LEU R 336      -9.807  36.778  55.383  1.00  0.00           C  
ATOM   3162  O   LEU R 336     -11.023  36.772  55.248  1.00  0.00           O  
ATOM   3163  N   LYS R 337      -8.927  37.040  54.397  1.00  0.00           N  
ATOM   3164  HN  LYS R 337      -7.945  37.055  54.587  1.00  0.00           H  
ATOM   3165  CA  LYS R 337      -9.419  37.306  53.048  1.00  0.00           C  
ATOM   3166  CB  LYS R 337      -9.102  38.781  52.749  1.00  0.00           C  
ATOM   3167  CG  LYS R 337      -9.711  39.426  51.498  1.00  0.00           C  
ATOM   3168  CD  LYS R 337      -8.935  39.165  50.205  1.00  0.00           C  
ATOM   3169  CE  LYS R 337      -9.509  39.910  48.998  1.00  0.00           C  
ATOM   3170  NZ  LYS R 337      -9.389  41.361  49.209  1.00  0.00           N1+
ATOM   3171  HZ1 LYS R 337      -8.386  41.609  49.327  1.00  0.00           H  
ATOM   3172  HZ2 LYS R 337      -9.916  41.634  50.063  1.00  0.00           H  
ATOM   3173  HZ3 LYS R 337      -9.776  41.865  48.386  1.00  0.00           H  
ATOM   3174  C   LYS R 337      -8.795  36.346  52.047  1.00  0.00           C  
ATOM   3175  O   LYS R 337      -7.586  36.153  52.019  1.00  0.00           O  
ATOM   3176  N   THR R 338      -9.683  35.741  51.229  1.00  0.00           N  
ATOM   3177  HN  THR R 338     -10.658  35.953  51.295  1.00  0.00           H  
ATOM   3178  CA  THR R 338      -9.168  34.846  50.190  1.00  0.00           C  
ATOM   3179  CB  THR R 338     -10.012  33.565  50.086  1.00  0.00           C  
ATOM   3180  OG1 THR R 338     -11.365  33.880  49.747  1.00  0.00           O  
ATOM   3181  HG1 THR R 338     -11.334  34.354  48.926  1.00  0.00           H  
ATOM   3182  CG2 THR R 338      -9.959  32.733  51.367  1.00  0.00           C  
ATOM   3183  C   THR R 338      -9.094  35.505  48.827  1.00  0.00           C  
ATOM   3184  O   THR R 338      -9.782  36.476  48.539  1.00  0.00           O  
ATOM   3185  N   ARG R 339      -8.218  34.911  47.996  1.00  0.00           N  
ATOM   3186  HN  ARG R 339      -7.714  34.102  48.297  1.00  0.00           H  
ATOM   3187  CA  ARG R 339      -8.076  35.417  46.632  1.00  0.00           C  
ATOM   3188  CB  ARG R 339      -6.674  35.037  46.138  1.00  0.00           C  
ATOM   3189  CG  ARG R 339      -6.171  35.823  44.922  1.00  0.00           C  
ATOM   3190  CD  ARG R 339      -4.835  35.307  44.383  1.00  0.00           C  
ATOM   3191  NE  ARG R 339      -3.781  35.363  45.396  1.00  0.00           N  
ATOM   3192  HE  ARG R 339      -4.008  35.412  46.369  1.00  0.00           H  
ATOM   3193  CZ  ARG R 339      -2.482  35.278  45.042  1.00  0.00           C  
ATOM   3194  NH1 ARG R 339      -2.110  35.193  43.766  1.00  0.00           N1+
ATOM   3195 1HH1 ARG R 339      -2.793  35.187  43.037  1.00  0.00           H  
ATOM   3196 2HH1 ARG R 339      -1.138  35.135  43.538  1.00  0.00           H  
ATOM   3197  NH2 ARG R 339      -1.552  35.277  45.990  1.00  0.00           N  
ATOM   3198 1HH2 ARG R 339      -1.821  35.337  46.952  1.00  0.00           H  
ATOM   3199 2HH2 ARG R 339      -0.585  35.218  45.743  1.00  0.00           H  
ATOM   3200  C   ARG R 339      -9.134  34.849  45.697  1.00  0.00           C  
ATOM   3201  O   ARG R 339      -9.616  33.736  45.874  1.00  0.00           O  
ATOM   3202  N   ALA R 340      -9.470  35.680  44.688  1.00  0.00           N  
ATOM   3203  HN  ALA R 340      -9.025  36.573  44.616  1.00  0.00           H  
ATOM   3204  CA  ALA R 340     -10.380  35.214  43.643  1.00  0.00           C  
ATOM   3205  CB  ALA R 340     -11.091  36.389  42.970  1.00  0.00           C  
ATOM   3206  C   ALA R 340      -9.670  34.368  42.602  1.00  0.00           C  
ATOM   3207  O   ALA R 340      -9.057  34.862  41.664  1.00  0.00           O  
ATOM   3208  N   GLY R 341      -9.762  33.048  42.858  1.00  0.00           N  
ATOM   3209  HN  GLY R 341     -10.309  32.748  43.638  1.00  0.00           H  
ATOM   3210  CA  GLY R 341      -8.911  32.106  42.130  1.00  0.00           C  
ATOM   3211  C   GLY R 341      -7.522  32.057  42.735  1.00  0.00           C  
ATOM   3212  O   GLY R 341      -7.182  32.887  43.570  1.00  0.00           O  
ATOM   3213  N   MET R 342      -6.738  31.053  42.267  1.00  0.00           N  
ATOM   3214  HN  MET R 342      -7.132  30.415  41.606  1.00  0.00           H  
ATOM   3215  CA  MET R 342      -5.319  30.926  42.642  1.00  0.00           C  
ATOM   3216  CB  MET R 342      -4.535  32.137  42.091  1.00  0.00           C  
ATOM   3217  CG  MET R 342      -4.592  32.257  40.565  1.00  0.00           C  
ATOM   3218  SD  MET R 342      -3.894  30.822  39.732  1.00  0.00           S  
ATOM   3219  CE  MET R 342      -4.216  31.338  38.038  1.00  0.00           C  
ATOM   3220  C   MET R 342      -5.067  30.713  44.139  1.00  0.00           C  
ATOM   3221  O   MET R 342      -5.924  31.010  44.961  1.00  0.00           O  
ATOM   3222  N   PRO R 343      -3.851  30.191  44.492  1.00  0.00           N  
ATOM   3223  CD  PRO R 343      -2.847  29.589  43.613  1.00  0.00           C  
ATOM   3224  CA  PRO R 343      -3.434  30.178  45.907  1.00  0.00           C  
ATOM   3225  CB  PRO R 343      -1.931  29.913  45.767  1.00  0.00           C  
ATOM   3226  CG  PRO R 343      -1.814  28.994  44.558  1.00  0.00           C  
ATOM   3227  C   PRO R 343      -3.657  31.498  46.625  1.00  0.00           C  
ATOM   3228  O   PRO R 343      -3.377  32.566  46.097  1.00  0.00           O  
ATOM   3229  N   PHE R 344      -4.248  31.363  47.827  1.00  0.00           N  
ATOM   3230  HN  PHE R 344      -4.308  30.463  48.258  1.00  0.00           H  
ATOM   3231  CA  PHE R 344      -4.940  32.518  48.405  1.00  0.00           C  
ATOM   3232  CB  PHE R 344      -6.056  32.045  49.348  1.00  0.00           C  
ATOM   3233  CG  PHE R 344      -7.037  31.136  48.644  1.00  0.00           C  
ATOM   3234  CD1 PHE R 344      -7.288  29.859  49.188  1.00  0.00           C  
ATOM   3235  CD2 PHE R 344      -7.690  31.570  47.469  1.00  0.00           C  
ATOM   3236  CE1 PHE R 344      -8.190  28.997  48.540  1.00  0.00           C  
ATOM   3237  CE2 PHE R 344      -8.590  30.707  46.817  1.00  0.00           C  
ATOM   3238  CZ  PHE R 344      -8.823  29.425  47.355  1.00  0.00           C  
ATOM   3239  C   PHE R 344      -4.118  33.561  49.141  1.00  0.00           C  
ATOM   3240  O   PHE R 344      -4.670  34.327  49.921  1.00  0.00           O  
ATOM   3241  N   ARG R 345      -2.794  33.562  48.874  1.00  0.00           N  
ATOM   3242  HN  ARG R 345      -2.430  32.927  48.193  1.00  0.00           H  
ATOM   3243  CA  ARG R 345      -1.877  34.400  49.652  1.00  0.00           C  
ATOM   3244  CB  ARG R 345      -0.444  34.194  49.160  1.00  0.00           C  
ATOM   3245  CG  ARG R 345       0.590  34.487  50.246  1.00  0.00           C  
ATOM   3246  CD  ARG R 345       2.021  34.169  49.815  1.00  0.00           C  
ATOM   3247  NE  ARG R 345       2.483  35.065  48.756  1.00  0.00           N  
ATOM   3248  HE  ARG R 345       1.904  35.812  48.426  1.00  0.00           H  
ATOM   3249  CZ  ARG R 345       3.717  34.902  48.232  1.00  0.00           C  
ATOM   3250  NH1 ARG R 345       4.522  33.920  48.639  1.00  0.00           N1+
ATOM   3251 1HH1 ARG R 345       4.227  33.279  49.347  1.00  0.00           H  
ATOM   3252 2HH1 ARG R 345       5.430  33.824  48.231  1.00  0.00           H  
ATOM   3253  NH2 ARG R 345       4.142  35.738  47.292  1.00  0.00           N  
ATOM   3254 1HH2 ARG R 345       3.551  36.482  46.981  1.00  0.00           H  
ATOM   3255 2HH2 ARG R 345       5.053  35.623  46.897  1.00  0.00           H  
ATOM   3256  C   ARG R 345      -2.225  35.876  49.749  1.00  0.00           C  
ATOM   3257  O   ARG R 345      -2.257  36.605  48.767  1.00  0.00           O  
ATOM   3258  N   VAL R 346      -2.513  36.254  51.010  1.00  0.00           N  
ATOM   3259  HN  VAL R 346      -2.451  35.576  51.741  1.00  0.00           H  
ATOM   3260  CA  VAL R 346      -2.957  37.611  51.324  1.00  0.00           C  
ATOM   3261  CB  VAL R 346      -4.494  37.621  51.509  1.00  0.00           C  
ATOM   3262  CG1 VAL R 346      -5.062  38.783  52.333  1.00  0.00           C  
ATOM   3263  CG2 VAL R 346      -5.220  37.518  50.167  1.00  0.00           C  
ATOM   3264  C   VAL R 346      -2.246  38.130  52.560  1.00  0.00           C  
ATOM   3265  O   VAL R 346      -2.083  37.441  53.561  1.00  0.00           O  
ATOM   3266  N   TYR R 347      -1.838  39.405  52.422  1.00  0.00           N  
ATOM   3267  HN  TYR R 347      -1.965  39.874  51.549  1.00  0.00           H  
ATOM   3268  CA  TYR R 347      -1.266  40.114  53.560  1.00  0.00           C  
ATOM   3269  CB  TYR R 347       0.204  40.436  53.274  1.00  0.00           C  
ATOM   3270  CG  TYR R 347       1.008  39.172  53.080  1.00  0.00           C  
ATOM   3271  CD1 TYR R 347       1.519  38.503  54.211  1.00  0.00           C  
ATOM   3272  CE1 TYR R 347       2.281  37.338  54.024  1.00  0.00           C  
ATOM   3273  CD2 TYR R 347       1.226  38.701  51.770  1.00  0.00           C  
ATOM   3274  CE2 TYR R 347       1.982  37.534  51.585  1.00  0.00           C  
ATOM   3275  CZ  TYR R 347       2.509  36.874  52.713  1.00  0.00           C  
ATOM   3276  OH  TYR R 347       3.278  35.745  52.519  1.00  0.00           O  
ATOM   3277  HH  TYR R 347       3.664  35.473  53.341  1.00  0.00           H  
ATOM   3278  C   TYR R 347      -2.009  41.412  53.782  1.00  0.00           C  
ATOM   3279  O   TYR R 347      -2.514  42.024  52.849  1.00  0.00           O  
ATOM   3280  N   HIS R 348      -2.067  41.798  55.070  1.00  0.00           N  
ATOM   3281  HN  HIS R 348      -1.587  41.287  55.783  1.00  0.00           H  
ATOM   3282  CA  HIS R 348      -2.819  43.012  55.367  1.00  0.00           C  
ATOM   3283  CB  HIS R 348      -3.706  42.825  56.600  1.00  0.00           C  
ATOM   3284  CG  HIS R 348      -4.825  43.846  56.633  1.00  0.00           C  
ATOM   3285  ND1 HIS R 348      -5.029  44.794  55.696  1.00  0.00           N  
ATOM   3286  HD1 HIS R 348      -4.491  44.952  54.892  1.00  0.00           H  
ATOM   3287  CD2 HIS R 348      -5.815  43.967  57.610  1.00  0.00           C  
ATOM   3288  NE2 HIS R 348      -6.619  44.998  57.252  1.00  0.00           N  
ATOM   3289  CE1 HIS R 348      -6.135  45.506  56.075  1.00  0.00           C  
ATOM   3290  C   HIS R 348      -1.970  44.263  55.459  1.00  0.00           C  
ATOM   3291  O   HIS R 348      -1.566  44.720  56.521  1.00  0.00           O  
ATOM   3292  N   TYR R 349      -1.750  44.806  54.250  1.00  0.00           N  
ATOM   3293  HN  TYR R 349      -2.129  44.362  53.438  1.00  0.00           H  
ATOM   3294  CA  TYR R 349      -1.065  46.089  54.142  1.00  0.00           C  
ATOM   3295  CB  TYR R 349      -0.467  46.209  52.731  1.00  0.00           C  
ATOM   3296  CG  TYR R 349       0.870  45.503  52.625  1.00  0.00           C  
ATOM   3297  CD1 TYR R 349       1.000  44.157  53.028  1.00  0.00           C  
ATOM   3298  CE1 TYR R 349       2.252  43.530  52.934  1.00  0.00           C  
ATOM   3299  CD2 TYR R 349       1.965  46.229  52.115  1.00  0.00           C  
ATOM   3300  CE2 TYR R 349       3.221  45.606  52.027  1.00  0.00           C  
ATOM   3301  CZ  TYR R 349       3.347  44.267  52.446  1.00  0.00           C  
ATOM   3302  OH  TYR R 349       4.583  43.660  52.383  1.00  0.00           O  
ATOM   3303  HH  TYR R 349       4.523  42.766  52.691  1.00  0.00           H  
ATOM   3304  C   TYR R 349      -2.000  47.251  54.416  1.00  0.00           C  
ATOM   3305  O   TYR R 349      -3.203  47.083  54.578  1.00  0.00           O  
ATOM   3306  N   GLN R 350      -1.375  48.444  54.466  1.00  0.00           N  
ATOM   3307  HN  GLN R 350      -0.383  48.503  54.358  1.00  0.00           H  
ATOM   3308  CA  GLN R 350      -2.170  49.625  54.788  1.00  0.00           C  
ATOM   3309  CB  GLN R 350      -2.145  49.796  56.312  1.00  0.00           C  
ATOM   3310  CG  GLN R 350      -3.230  50.682  56.930  1.00  0.00           C  
ATOM   3311  CD  GLN R 350      -2.914  52.144  56.721  1.00  0.00           C  
ATOM   3312  OE1 GLN R 350      -1.805  52.610  56.948  1.00  0.00           O  
ATOM   3313  NE2 GLN R 350      -3.965  52.844  56.270  1.00  0.00           N  
ATOM   3314 1HE2 GLN R 350      -4.843  52.395  56.102  1.00  0.00           H  
ATOM   3315 2HE2 GLN R 350      -3.890  53.824  56.090  1.00  0.00           H  
ATOM   3316  C   GLN R 350      -1.645  50.857  54.080  1.00  0.00           C  
ATOM   3317  O   GLN R 350      -0.449  51.115  54.059  1.00  0.00           O  
ATOM   3318  N   MET R 351      -2.599  51.606  53.491  1.00  0.00           N  
ATOM   3319  HN  MET R 351      -3.561  51.335  53.532  1.00  0.00           H  
ATOM   3320  CA  MET R 351      -2.180  52.843  52.832  1.00  0.00           C  
ATOM   3321  CB  MET R 351      -2.512  52.814  51.336  1.00  0.00           C  
ATOM   3322  CG  MET R 351      -1.893  51.619  50.610  1.00  0.00           C  
ATOM   3323  SD  MET R 351      -0.102  51.555  50.764  1.00  0.00           S  
ATOM   3324  CE  MET R 351       0.073  49.766  50.742  1.00  0.00           C  
ATOM   3325  C   MET R 351      -2.786  54.075  53.464  1.00  0.00           C  
ATOM   3326  O   MET R 351      -3.937  54.423  53.232  1.00  0.00           O  
ATOM   3327  N   LYS R 352      -1.933  54.719  54.282  1.00  0.00           N  
ATOM   3328  HN  LYS R 352      -1.000  54.381  54.403  1.00  0.00           H  
ATOM   3329  CA  LYS R 352      -2.378  55.947  54.932  1.00  0.00           C  
ATOM   3330  CB  LYS R 352      -1.996  55.898  56.411  1.00  0.00           C  
ATOM   3331  CG  LYS R 352      -2.611  57.017  57.247  1.00  0.00           C  
ATOM   3332  CD  LYS R 352      -2.290  56.875  58.735  1.00  0.00           C  
ATOM   3333  CE  LYS R 352      -2.877  58.007  59.583  1.00  0.00           C  
ATOM   3334  NZ  LYS R 352      -4.343  58.013  59.468  1.00  0.00           N1+
ATOM   3335  HZ1 LYS R 352      -4.734  58.767  60.069  1.00  0.00           H  
ATOM   3336  HZ2 LYS R 352      -4.719  57.093  59.777  1.00  0.00           H  
ATOM   3337  HZ3 LYS R 352      -4.616  58.184  58.479  1.00  0.00           H  
ATOM   3338  C   LYS R 352      -1.809  57.171  54.248  1.00  0.00           C  
ATOM   3339  O   LYS R 352      -0.638  57.510  54.372  1.00  0.00           O  
ATOM   3340  N   ILE R 353      -2.714  57.796  53.475  1.00  0.00           N  
ATOM   3341  HN  ILE R 353      -3.675  57.525  53.500  1.00  0.00           H  
ATOM   3342  CA  ILE R 353      -2.234  58.819  52.553  1.00  0.00           C  
ATOM   3343  CB  ILE R 353      -2.640  58.496  51.105  1.00  0.00           C  
ATOM   3344  CG2 ILE R 353      -1.919  57.232  50.630  1.00  0.00           C  
ATOM   3345  CG1 ILE R 353      -4.157  58.380  50.907  1.00  0.00           C  
ATOM   3346  CD1 ILE R 353      -4.558  58.312  49.434  1.00  0.00           C  
ATOM   3347  C   ILE R 353      -2.528  60.257  52.940  1.00  0.00           C  
ATOM   3348  O   ILE R 353      -3.559  60.836  52.620  1.00  0.00           O  
ATOM   3349  N   HIS R 354      -1.510  60.829  53.616  1.00  0.00           N  
ATOM   3350  HN  HIS R 354      -0.715  60.285  53.883  1.00  0.00           H  
ATOM   3351  CA  HIS R 354      -1.499  62.287  53.716  1.00  0.00           C  
ATOM   3352  CB  HIS R 354      -0.593  62.724  54.873  1.00  0.00           C  
ATOM   3353  CG  HIS R 354      -0.756  64.206  55.122  1.00  0.00           C  
ATOM   3354  ND1 HIS R 354      -0.104  65.156  54.427  1.00  0.00           N  
ATOM   3355  HD1 HIS R 354       0.539  65.009  53.702  1.00  0.00           H  
ATOM   3356  CD2 HIS R 354      -1.589  64.825  56.058  1.00  0.00           C  
ATOM   3357  NE2 HIS R 354      -1.432  66.164  55.918  1.00  0.00           N  
ATOM   3358  CE1 HIS R 354      -0.520  66.367  54.916  1.00  0.00           C  
ATOM   3359  C   HIS R 354      -1.002  62.865  52.407  1.00  0.00           C  
ATOM   3360  O   HIS R 354      -0.070  62.344  51.813  1.00  0.00           O  
ATOM   3361  N   VAL R 355      -1.702  63.920  51.954  1.00  0.00           N  
ATOM   3362  HN  VAL R 355      -2.408  64.351  52.516  1.00  0.00           H  
ATOM   3363  CA  VAL R 355      -1.452  64.321  50.571  1.00  0.00           C  
ATOM   3364  CB  VAL R 355      -2.688  64.059  49.702  1.00  0.00           C  
ATOM   3365  CG1 VAL R 355      -2.936  62.560  49.532  1.00  0.00           C  
ATOM   3366  CG2 VAL R 355      -3.912  64.770  50.269  1.00  0.00           C  
ATOM   3367  C   VAL R 355      -0.923  65.729  50.374  1.00  0.00           C  
ATOM   3368  O   VAL R 355      -0.948  66.573  51.262  1.00  0.00           O  
ATOM   3369  N   PHE R 356      -0.426  65.918  49.134  1.00  0.00           N  
ATOM   3370  HN  PHE R 356      -0.433  65.160  48.482  1.00  0.00           H  
ATOM   3371  CA  PHE R 356       0.183  67.194  48.769  1.00  0.00           C  
ATOM   3372  CB  PHE R 356       1.713  67.030  48.788  1.00  0.00           C  
ATOM   3373  CG  PHE R 356       2.440  68.355  48.684  1.00  0.00           C  
ATOM   3374  CD1 PHE R 356       2.147  69.398  49.590  1.00  0.00           C  
ATOM   3375  CD2 PHE R 356       3.410  68.521  47.673  1.00  0.00           C  
ATOM   3376  CE1 PHE R 356       2.829  70.625  49.482  1.00  0.00           C  
ATOM   3377  CE2 PHE R 356       4.094  69.747  47.562  1.00  0.00           C  
ATOM   3378  CZ  PHE R 356       3.795  70.787  48.467  1.00  0.00           C  
ATOM   3379  C   PHE R 356      -0.280  67.689  47.410  1.00  0.00           C  
ATOM   3380  O   PHE R 356       0.505  67.904  46.494  1.00  0.00           O  
ATOM   3381  N   SER R 357      -1.611  67.871  47.315  1.00  0.00           N  
ATOM   3382  HN  SER R 357      -2.223  67.710  48.090  1.00  0.00           H  
ATOM   3383  CA  SER R 357      -2.082  68.418  46.045  1.00  0.00           C  
ATOM   3384  CB  SER R 357      -3.499  67.955  45.701  1.00  0.00           C  
ATOM   3385  OG  SER R 357      -4.488  68.754  46.354  1.00  0.00           O  
ATOM   3386  HG  SER R 357      -5.329  68.369  46.147  1.00  0.00           H  
ATOM   3387  C   SER R 357      -1.913  69.918  45.914  1.00  0.00           C  
ATOM   3388  O   SER R 357      -1.544  70.617  46.851  1.00  0.00           O  
ATOM   3389  N   TYR R 358      -2.185  70.366  44.679  1.00  0.00           N  
ATOM   3390  HN  TYR R 358      -2.507  69.745  43.965  1.00  0.00           H  
ATOM   3391  CA  TYR R 358      -1.961  71.779  44.394  1.00  0.00           C  
ATOM   3392  CB  TYR R 358      -0.969  71.919  43.234  1.00  0.00           C  
ATOM   3393  CG  TYR R 358       0.274  71.102  43.516  1.00  0.00           C  
ATOM   3394  CD1 TYR R 358       0.376  69.809  42.963  1.00  0.00           C  
ATOM   3395  CE1 TYR R 358       1.505  69.030  43.254  1.00  0.00           C  
ATOM   3396  CD2 TYR R 358       1.287  71.641  44.337  1.00  0.00           C  
ATOM   3397  CE2 TYR R 358       2.418  70.859  44.626  1.00  0.00           C  
ATOM   3398  CZ  TYR R 358       2.509  69.560  44.085  1.00  0.00           C  
ATOM   3399  OH  TYR R 358       3.610  68.779  44.369  1.00  0.00           O  
ATOM   3400  HH  TYR R 358       4.216  69.260  44.917  1.00  0.00           H  
ATOM   3401  C   TYR R 358      -3.240  72.541  44.117  1.00  0.00           C  
ATOM   3402  O   TYR R 358      -3.293  73.761  44.220  1.00  0.00           O  
ATOM   3403  N   LYS R 359      -4.283  71.753  43.783  1.00  0.00           N  
ATOM   3404  HN  LYS R 359      -4.185  70.760  43.715  1.00  0.00           H  
ATOM   3405  CA  LYS R 359      -5.589  72.381  43.626  1.00  0.00           C  
ATOM   3406  CB  LYS R 359      -6.392  71.684  42.528  1.00  0.00           C  
ATOM   3407  CG  LYS R 359      -5.690  71.683  41.168  1.00  0.00           C  
ATOM   3408  CD  LYS R 359      -6.584  71.138  40.054  0.68  0.00           C  
ATOM   3409  CE  LYS R 359      -7.066  69.712  40.317  1.00  0.00           C  
ATOM   3410  NZ  LYS R 359      -7.947  69.296  39.218  1.00  0.00           N1+
ATOM   3411  HZ1 LYS R 359      -8.763  69.938  39.166  1.00  0.00           H  
ATOM   3412  HZ2 LYS R 359      -8.280  68.326  39.387  1.00  0.00           H  
ATOM   3413  HZ3 LYS R 359      -7.421  69.331  38.321  1.00  0.00           H  
ATOM   3414  C   LYS R 359      -6.393  72.389  44.908  1.00  0.00           C  
ATOM   3415  O   LYS R 359      -6.520  71.394  45.613  1.00  0.00           O  
ATOM   3416  N   ASN R 360      -6.933  73.594  45.153  1.00  0.00           N  
ATOM   3417  HN  ASN R 360      -6.707  74.355  44.544  1.00  0.00           H  
ATOM   3418  CA  ASN R 360      -7.814  73.811  46.300  1.00  0.00           C  
ATOM   3419  CB  ASN R 360      -7.043  74.283  47.544  1.00  0.00           C  
ATOM   3420  CG  ASN R 360      -6.152  75.478  47.248  1.00  0.00           C  
ATOM   3421  OD1 ASN R 360      -5.051  75.352  46.724  1.00  0.00           O  
ATOM   3422  ND2 ASN R 360      -6.688  76.650  47.630  1.00  0.00           N  
ATOM   3423 1HD2 ASN R 360      -7.597  76.683  48.046  1.00  0.00           H  
ATOM   3424 2HD2 ASN R 360      -6.189  77.506  47.501  1.00  0.00           H  
ATOM   3425  C   ASN R 360      -8.989  74.711  45.964  1.00  0.00           C  
ATOM   3426  O   ASN R 360     -10.103  74.524  46.435  1.00  0.00           O  
ATOM   3427  N   MET R 361      -8.677  75.678  45.075  1.00  0.00           N  
ATOM   3428  HN  MET R 361      -7.728  75.790  44.783  1.00  0.00           H  
ATOM   3429  CA  MET R 361      -9.739  76.446  44.430  1.00  0.00           C  
ATOM   3430  CB  MET R 361      -9.285  77.898  44.259  1.00  0.00           C  
ATOM   3431  CG  MET R 361      -8.979  78.578  45.595  1.00  0.00           C  
ATOM   3432  SD  MET R 361      -8.404  80.271  45.400  1.00  0.00           S  
ATOM   3433  CE  MET R 361      -8.100  80.626  47.139  1.00  0.00           C  
ATOM   3434  C   MET R 361     -10.087  75.836  43.084  1.00  0.00           C  
ATOM   3435  O   MET R 361      -9.834  76.385  42.018  1.00  0.00           O  
ATOM   3436  N   GLY R 362     -10.657  74.626  43.216  1.00  0.00           N  
ATOM   3437  HN  GLY R 362     -10.892  74.296  44.130  1.00  0.00           H  
ATOM   3438  CA  GLY R 362     -10.874  73.777  42.048  1.00  0.00           C  
ATOM   3439  C   GLY R 362     -10.327  72.378  42.263  1.00  0.00           C  
ATOM   3440  O   GLY R 362      -9.806  71.739  41.357  1.00  0.00           O  
ATOM   3441  N   GLU R 363     -10.471  71.944  43.533  1.00  0.00           N  
ATOM   3442  HN  GLU R 363     -10.946  72.532  44.187  1.00  0.00           H  
ATOM   3443  CA  GLU R 363     -10.001  70.613  43.917  1.00  0.00           C  
ATOM   3444  CB  GLU R 363      -9.744  70.540  45.428  0.68  0.00           C  
ATOM   3445  CG  GLU R 363     -10.877  71.093  46.301  0.37  0.00           C  
ATOM   3446  CD  GLU R 363     -10.552  70.950  47.774  0.37  0.00           C  
ATOM   3447  OE1 GLU R 363     -11.413  70.467  48.505  1.00  0.00           O  
ATOM   3448  OE2 GLU R 363      -9.453  71.323  48.189  1.00  0.00           O1-
ATOM   3449  C   GLU R 363     -10.913  69.492  43.464  1.00  0.00           C  
ATOM   3450  O   GLU R 363     -12.070  69.379  43.851  1.00  0.00           O  
ATOM   3451  N   ILE R 364     -10.310  68.668  42.591  1.00  0.00           N  
ATOM   3452  HN  ILE R 364      -9.354  68.813  42.337  1.00  0.00           H  
ATOM   3453  CA  ILE R 364     -11.074  67.546  42.053  1.00  0.00           C  
ATOM   3454  CB  ILE R 364     -10.941  67.530  40.516  1.00  0.00           C  
ATOM   3455  CG2 ILE R 364     -11.754  66.424  39.834  1.00  0.00           C  
ATOM   3456  CG1 ILE R 364     -11.327  68.895  39.938  1.00  0.00           C  
ATOM   3457  CD1 ILE R 364     -12.777  69.296  40.228  1.00  0.00           C  
ATOM   3458  C   ILE R 364     -10.613  66.250  42.690  1.00  0.00           C  
ATOM   3459  O   ILE R 364      -9.460  66.098  43.070  1.00  0.00           O  
ATOM   3460  N   GLU R 365     -11.596  65.342  42.824  1.00  0.00           N  
ATOM   3461  HN  GLU R 365     -12.494  65.540  42.431  1.00  0.00           H  
ATOM   3462  CA  GLU R 365     -11.328  64.077  43.501  1.00  0.00           C  
ATOM   3463  CB  GLU R 365     -12.431  63.834  44.541  1.00  0.00           C  
ATOM   3464  CG  GLU R 365     -13.864  63.982  44.008  1.00  0.00           C  
ATOM   3465  CD  GLU R 365     -14.875  63.631  45.078  1.00  0.00           C  
ATOM   3466  OE1 GLU R 365     -15.007  62.452  45.403  1.00  0.00           O  
ATOM   3467  OE2 GLU R 365     -15.535  64.541  45.576  1.00  0.00           O1-
ATOM   3468  C   GLU R 365     -11.195  62.889  42.558  1.00  0.00           C  
ATOM   3469  O   GLU R 365     -12.158  62.414  41.972  1.00  0.00           O  
ATOM   3470  N   PRO R 366      -9.935  62.403  42.433  1.00  0.00           N  
ATOM   3471  CD  PRO R 366      -8.699  63.006  42.924  1.00  0.00           C  
ATOM   3472  CA  PRO R 366      -9.721  61.155  41.699  1.00  0.00           C  
ATOM   3473  CB  PRO R 366      -8.278  61.398  41.226  1.00  0.00           C  
ATOM   3474  CG  PRO R 366      -7.588  62.110  42.387  1.00  0.00           C  
ATOM   3475  C   PRO R 366      -9.728  59.959  42.639  1.00  0.00           C  
ATOM   3476  O   PRO R 366     -10.044  60.045  43.821  1.00  0.00           O  
ATOM   3477  N   THR R 367      -9.305  58.837  42.037  1.00  0.00           N  
ATOM   3478  HN  THR R 367      -9.182  58.825  41.048  1.00  0.00           H  
ATOM   3479  CA  THR R 367      -8.854  57.719  42.853  1.00  0.00           C  
ATOM   3480  CB  THR R 367      -9.531  56.428  42.376  1.00  0.00           C  
ATOM   3481  OG1 THR R 367     -10.936  56.632  42.240  1.00  0.00           O  
ATOM   3482  HG1 THR R 367     -11.298  55.815  41.925  1.00  0.00           H  
ATOM   3483  CG2 THR R 367      -9.264  55.279  43.349  1.00  0.00           C  
ATOM   3484  C   THR R 367      -7.356  57.568  42.698  1.00  0.00           C  
ATOM   3485  O   THR R 367      -6.831  57.548  41.592  1.00  0.00           O  
ATOM   3486  N   PHE R 368      -6.691  57.449  43.861  1.00  0.00           N  
ATOM   3487  HN  PHE R 368      -7.175  57.474  44.735  1.00  0.00           H  
ATOM   3488  CA  PHE R 368      -5.280  57.088  43.768  1.00  0.00           C  
ATOM   3489  CB  PHE R 368      -4.523  57.559  45.013  1.00  0.00           C  
ATOM   3490  CG  PHE R 368      -4.264  59.051  44.966  1.00  0.00           C  
ATOM   3491  CD1 PHE R 368      -4.530  59.829  46.112  1.00  0.00           C  
ATOM   3492  CD2 PHE R 368      -3.737  59.642  43.796  1.00  0.00           C  
ATOM   3493  CE1 PHE R 368      -4.236  61.206  46.099  1.00  0.00           C  
ATOM   3494  CE2 PHE R 368      -3.447  61.019  43.778  1.00  0.00           C  
ATOM   3495  CZ  PHE R 368      -3.687  61.784  44.937  1.00  0.00           C  
ATOM   3496  C   PHE R 368      -5.089  55.601  43.577  1.00  0.00           C  
ATOM   3497  O   PHE R 368      -5.870  54.791  44.055  1.00  0.00           O  
ATOM   3498  N   TYR R 369      -4.015  55.304  42.823  1.00  0.00           N  
ATOM   3499  HN  TYR R 369      -3.449  56.054  42.482  1.00  0.00           H  
ATOM   3500  CA  TYR R 369      -3.688  53.920  42.490  1.00  0.00           C  
ATOM   3501  CB  TYR R 369      -4.000  53.638  41.014  1.00  0.00           C  
ATOM   3502  CG  TYR R 369      -5.484  53.646  40.734  1.00  0.00           C  
ATOM   3503  CD1 TYR R 369      -6.044  54.744  40.051  1.00  0.00           C  
ATOM   3504  CE1 TYR R 369      -7.420  54.739  39.770  1.00  0.00           C  
ATOM   3505  CD2 TYR R 369      -6.263  52.548  41.149  1.00  0.00           C  
ATOM   3506  CE2 TYR R 369      -7.639  52.547  40.875  1.00  0.00           C  
ATOM   3507  CZ  TYR R 369      -8.199  53.640  40.185  1.00  0.00           C  
ATOM   3508  OH  TYR R 369      -9.550  53.636  39.907  1.00  0.00           O  
ATOM   3509  HH  TYR R 369      -9.955  52.862  40.277  1.00  0.00           H  
ATOM   3510  C   TYR R 369      -2.218  53.644  42.718  1.00  0.00           C  
ATOM   3511  O   TYR R 369      -1.371  53.915  41.874  1.00  0.00           O  
ATOM   3512  N   VAL R 370      -1.951  53.099  43.919  1.00  0.00           N  
ATOM   3513  HN  VAL R 370      -2.689  52.836  44.541  1.00  0.00           H  
ATOM   3514  CA  VAL R 370      -0.543  52.918  44.260  1.00  0.00           C  
ATOM   3515  CB  VAL R 370      -0.237  53.482  45.658  1.00  0.00           C  
ATOM   3516  CG1 VAL R 370      -1.026  52.820  46.792  1.00  0.00           C  
ATOM   3517  CG2 VAL R 370       1.265  53.565  45.930  1.00  0.00           C  
ATOM   3518  C   VAL R 370       0.005  51.518  44.038  1.00  0.00           C  
ATOM   3519  O   VAL R 370      -0.437  50.531  44.615  1.00  0.00           O  
ATOM   3520  N   THR R 371       1.012  51.506  43.144  1.00  0.00           N  
ATOM   3521  HN  THR R 371       1.302  52.368  42.732  1.00  0.00           H  
ATOM   3522  CA  THR R 371       1.717  50.260  42.861  1.00  0.00           C  
ATOM   3523  CB  THR R 371       2.051  50.162  41.365  1.00  0.00           C  
ATOM   3524  OG1 THR R 371       2.693  48.921  41.069  1.00  0.00           O  
ATOM   3525  HG1 THR R 371       2.124  48.237  41.395  1.00  0.00           H  
ATOM   3526  CG2 THR R 371       2.862  51.342  40.828  1.00  0.00           C  
ATOM   3527  C   THR R 371       2.920  50.040  43.763  1.00  0.00           C  
ATOM   3528  O   THR R 371       3.631  50.962  44.145  1.00  0.00           O  
ATOM   3529  N   LEU R 372       3.059  48.751  44.133  1.00  0.00           N  
ATOM   3530  HN  LEU R 372       2.506  48.044  43.693  1.00  0.00           H  
ATOM   3531  CA  LEU R 372       3.909  48.427  45.277  1.00  0.00           C  
ATOM   3532  CB  LEU R 372       3.045  47.769  46.357  1.00  0.00           C  
ATOM   3533  CG  LEU R 372       1.808  48.545  46.805  1.00  0.00           C  
ATOM   3534  CD1 LEU R 372       0.913  47.679  47.689  1.00  0.00           C  
ATOM   3535  CD2 LEU R 372       2.148  49.888  47.453  1.00  0.00           C  
ATOM   3536  C   LEU R 372       5.019  47.451  44.952  1.00  0.00           C  
ATOM   3537  O   LEU R 372       4.882  46.244  45.115  1.00  0.00           O  
ATOM   3538  N   TYR R 373       6.141  48.038  44.499  1.00  0.00           N  
ATOM   3539  HN  TYR R 373       6.196  49.034  44.432  1.00  0.00           H  
ATOM   3540  CA  TYR R 373       7.294  47.192  44.187  1.00  0.00           C  
ATOM   3541  CB  TYR R 373       8.191  47.877  43.147  1.00  0.00           C  
ATOM   3542  CG  TYR R 373       7.459  48.154  41.852  1.00  0.00           C  
ATOM   3543  CD1 TYR R 373       7.633  47.267  40.771  1.00  0.00           C  
ATOM   3544  CE1 TYR R 373       6.972  47.530  39.559  1.00  0.00           C  
ATOM   3545  CD2 TYR R 373       6.639  49.298  41.752  1.00  0.00           C  
ATOM   3546  CE2 TYR R 373       5.973  49.554  40.544  1.00  0.00           C  
ATOM   3547  CZ  TYR R 373       6.146  48.668  39.463  1.00  0.00           C  
ATOM   3548  OH  TYR R 373       5.487  48.919  38.277  1.00  0.00           O  
ATOM   3549  HH  TYR R 373       4.940  49.688  38.368  1.00  0.00           H  
ATOM   3550  C   TYR R 373       8.127  46.909  45.420  1.00  0.00           C  
ATOM   3551  O   TYR R 373       8.767  47.790  45.981  1.00  0.00           O  
ATOM   3552  N   GLY R 374       8.079  45.624  45.815  1.00  0.00           N  
ATOM   3553  HN  GLY R 374       7.537  44.953  45.309  1.00  0.00           H  
ATOM   3554  CA  GLY R 374       8.785  45.268  47.041  1.00  0.00           C  
ATOM   3555  C   GLY R 374       9.746  44.112  46.877  1.00  0.00           C  
ATOM   3556  O   GLY R 374      10.888  44.274  46.464  1.00  0.00           O  
ATOM   3557  N   THR R 375       9.217  42.929  47.241  1.00  0.00           N  
ATOM   3558  HN  THR R 375       8.263  42.875  47.534  1.00  0.00           H  
ATOM   3559  CA  THR R 375      10.048  41.730  47.165  1.00  0.00           C  
ATOM   3560  CB  THR R 375       9.882  40.911  48.455  1.00  0.00           C  
ATOM   3561  OG1 THR R 375      10.174  41.737  49.585  1.00  0.00           O  
ATOM   3562  HG1 THR R 375       9.963  41.228  50.357  1.00  0.00           H  
ATOM   3563  CG2 THR R 375      10.763  39.658  48.489  1.00  0.00           C  
ATOM   3564  C   THR R 375       9.741  40.879  45.945  1.00  0.00           C  
ATOM   3565  O   THR R 375      10.634  40.457  45.219  1.00  0.00           O  
ATOM   3566  N   ASN R 376       8.428  40.643  45.758  1.00  0.00           N  
ATOM   3567  HN  ASN R 376       7.739  41.057  46.353  1.00  0.00           H  
ATOM   3568  CA  ASN R 376       8.056  39.747  44.664  1.00  0.00           C  
ATOM   3569  CB  ASN R 376       7.082  38.674  45.160  1.00  0.00           C  
ATOM   3570  CG  ASN R 376       7.713  37.831  46.251  1.00  0.00           C  
ATOM   3571  OD1 ASN R 376       8.892  37.500  46.225  1.00  0.00           O  
ATOM   3572  ND2 ASN R 376       6.848  37.503  47.223  1.00  0.00           N  
ATOM   3573 1HD2 ASN R 376       5.896  37.805  47.190  1.00  0.00           H  
ATOM   3574 2HD2 ASN R 376       7.145  36.950  48.002  1.00  0.00           H  
ATOM   3575  C   ASN R 376       7.461  40.450  43.462  1.00  0.00           C  
ATOM   3576  O   ASN R 376       7.904  40.271  42.334  1.00  0.00           O  
ATOM   3577  N   ALA R 377       6.422  41.251  43.763  1.00  0.00           N  
ATOM   3578  HN  ALA R 377       6.125  41.359  44.712  1.00  0.00           H  
ATOM   3579  CA  ALA R 377       5.666  41.850  42.666  1.00  0.00           C  
ATOM   3580  CB  ALA R 377       4.436  40.992  42.347  1.00  0.00           C  
ATOM   3581  C   ALA R 377       5.256  43.283  42.955  1.00  0.00           C  
ATOM   3582  O   ALA R 377       5.688  43.891  43.926  1.00  0.00           O  
ATOM   3583  N   ASP R 378       4.383  43.786  42.062  1.00  0.00           N  
ATOM   3584  HN  ASP R 378       4.120  43.267  41.249  1.00  0.00           H  
ATOM   3585  CA  ASP R 378       3.765  45.081  42.322  1.00  0.00           C  
ATOM   3586  CB  ASP R 378       4.048  46.050  41.161  1.00  0.00           C  
ATOM   3587  CG  ASP R 378       3.365  45.652  39.861  1.00  0.00           C  
ATOM   3588  OD1 ASP R 378       3.763  44.654  39.260  1.00  0.00           O  
ATOM   3589  OD2 ASP R 378       2.443  46.353  39.448  1.00  0.00           O1-
ATOM   3590  C   ASP R 378       2.297  44.944  42.703  1.00  0.00           C  
ATOM   3591  O   ASP R 378       1.839  43.858  43.036  1.00  0.00           O  
ATOM   3592  N   SER R 379       1.570  46.080  42.629  1.00  0.00           N  
ATOM   3593  HN  SER R 379       1.973  46.952  42.349  1.00  0.00           H  
ATOM   3594  CA  SER R 379       0.139  45.980  42.918  1.00  0.00           C  
ATOM   3595  CB  SER R 379      -0.318  47.223  43.685  1.00  0.00           C  
ATOM   3596  OG  SER R 379      -1.566  46.970  44.335  1.00  0.00           O  
ATOM   3597  HG  SER R 379      -2.208  46.835  43.651  1.00  0.00           H  
ATOM   3598  C   SER R 379      -0.756  45.687  41.717  1.00  0.00           C  
ATOM   3599  O   SER R 379      -1.951  45.956  41.729  1.00  0.00           O  
ATOM   3600  N   GLN R 380      -0.111  45.093  40.682  1.00  0.00           N  
ATOM   3601  HN  GLN R 380       0.879  44.964  40.745  1.00  0.00           H  
ATOM   3602  CA  GLN R 380      -0.814  44.535  39.520  1.00  0.00           C  
ATOM   3603  CB  GLN R 380      -1.642  43.308  39.933  1.00  0.00           C  
ATOM   3604  CG  GLN R 380      -0.777  42.229  40.594  1.00  0.00           C  
ATOM   3605  CD  GLN R 380      -1.654  41.111  41.117  1.00  0.00           C  
ATOM   3606  OE1 GLN R 380      -2.468  40.533  40.407  1.00  0.00           O  
ATOM   3607  NE2 GLN R 380      -1.441  40.837  42.417  1.00  0.00           N  
ATOM   3608 1HE2 GLN R 380      -0.758  41.344  42.942  1.00  0.00           H  
ATOM   3609 2HE2 GLN R 380      -1.965  40.121  42.880  1.00  0.00           H  
ATOM   3610  C   GLN R 380      -1.577  45.530  38.654  1.00  0.00           C  
ATOM   3611  O   GLN R 380      -1.550  46.733  38.887  1.00  0.00           O  
ATOM   3612  N   THR R 381      -2.256  44.960  37.630  1.00  0.00           N  
ATOM   3613  HN  THR R 381      -2.225  43.969  37.503  1.00  0.00           H  
ATOM   3614  CA  THR R 381      -3.023  45.778  36.683  1.00  0.00           C  
ATOM   3615  CB  THR R 381      -3.550  44.877  35.557  1.00  0.00           C  
ATOM   3616  OG1 THR R 381      -2.473  44.096  35.030  1.00  0.00           O  
ATOM   3617  HG1 THR R 381      -1.834  44.708  34.691  1.00  0.00           H  
ATOM   3618  CG2 THR R 381      -4.208  45.681  34.430  1.00  0.00           C  
ATOM   3619  C   THR R 381      -4.167  46.526  37.346  1.00  0.00           C  
ATOM   3620  O   THR R 381      -4.995  45.948  38.040  1.00  0.00           O  
ATOM   3621  N   LEU R 382      -4.110  47.862  37.130  1.00  0.00           N  
ATOM   3622  HN  LEU R 382      -3.452  48.200  36.457  1.00  0.00           H  
ATOM   3623  CA  LEU R 382      -4.864  48.826  37.941  1.00  0.00           C  
ATOM   3624  CB  LEU R 382      -6.363  48.846  37.606  1.00  0.00           C  
ATOM   3625  CG  LEU R 382      -7.065  50.125  38.074  1.00  0.00           C  
ATOM   3626  CD1 LEU R 382      -6.526  51.379  37.379  1.00  0.00           C  
ATOM   3627  CD2 LEU R 382      -8.589  50.029  37.984  1.00  0.00           C  
ATOM   3628  C   LEU R 382      -4.587  48.666  39.429  1.00  0.00           C  
ATOM   3629  O   LEU R 382      -5.266  47.929  40.133  1.00  0.00           O  
ATOM   3630  N   PRO R 383      -3.499  49.362  39.858  1.00  0.00           N  
ATOM   3631  CD  PRO R 383      -2.792  50.388  39.093  1.00  0.00           C  
ATOM   3632  CA  PRO R 383      -2.839  49.058  41.135  1.00  0.00           C  
ATOM   3633  CB  PRO R 383      -1.833  50.209  41.247  1.00  0.00           C  
ATOM   3634  CG  PRO R 383      -1.460  50.547  39.809  1.00  0.00           C  
ATOM   3635  C   PRO R 383      -3.722  48.903  42.364  1.00  0.00           C  
ATOM   3636  O   PRO R 383      -3.987  47.791  42.805  1.00  0.00           O  
ATOM   3637  N   LEU R 384      -4.158  50.058  42.902  1.00  0.00           N  
ATOM   3638  HN  LEU R 384      -3.933  50.945  42.498  1.00  0.00           H  
ATOM   3639  CA  LEU R 384      -4.923  49.985  44.143  1.00  0.00           C  
ATOM   3640  CB  LEU R 384      -3.975  50.214  45.319  1.00  0.00           C  
ATOM   3641  CG  LEU R 384      -3.553  48.932  46.029  1.00  0.00           C  
ATOM   3642  CD1 LEU R 384      -2.548  49.223  47.141  1.00  0.00           C  
ATOM   3643  CD2 LEU R 384      -4.757  48.132  46.532  1.00  0.00           C  
ATOM   3644  C   LEU R 384      -5.983  51.051  44.218  1.00  0.00           C  
ATOM   3645  O   LEU R 384      -5.691  52.235  44.175  1.00  0.00           O  
ATOM   3646  N   GLU R 385      -7.233  50.574  44.347  1.00  0.00           N  
ATOM   3647  HN  GLU R 385      -7.393  49.591  44.428  1.00  0.00           H  
ATOM   3648  CA  GLU R 385      -8.331  51.535  44.433  1.00  0.00           C  
ATOM   3649  CB  GLU R 385      -9.585  50.905  43.818  1.00  0.00           C  
ATOM   3650  CG  GLU R 385     -10.725  51.897  43.576  1.00  0.00           C  
ATOM   3651  CD  GLU R 385     -11.824  51.231  42.775  1.00  0.00           C  
ATOM   3652  OE1 GLU R 385     -11.795  51.327  41.549  1.00  0.00           O  
ATOM   3653  OE2 GLU R 385     -12.709  50.627  43.380  1.00  0.00           O1-
ATOM   3654  C   GLU R 385      -8.559  52.038  45.849  1.00  0.00           C  
ATOM   3655  O   GLU R 385      -9.258  51.430  46.649  1.00  0.00           O  
ATOM   3656  N   ILE R 386      -7.893  53.180  46.117  1.00  0.00           N  
ATOM   3657  HN  ILE R 386      -7.432  53.671  45.378  1.00  0.00           H  
ATOM   3658  CA  ILE R 386      -7.827  53.663  47.498  1.00  0.00           C  
ATOM   3659  CB  ILE R 386      -6.503  54.420  47.741  1.00  0.00           C  
ATOM   3660  CG2 ILE R 386      -6.336  54.853  49.205  1.00  0.00           C  
ATOM   3661  CG1 ILE R 386      -5.274  53.646  47.257  1.00  0.00           C  
ATOM   3662  CD1 ILE R 386      -4.973  52.410  48.105  1.00  0.00           C  
ATOM   3663  C   ILE R 386      -9.002  54.533  47.919  1.00  0.00           C  
ATOM   3664  O   ILE R 386      -9.684  54.252  48.896  1.00  0.00           O  
ATOM   3665  N   VAL R 387      -9.169  55.632  47.154  1.00  0.00           N  
ATOM   3666  HN  VAL R 387      -8.639  55.750  46.315  1.00  0.00           H  
ATOM   3667  CA  VAL R 387      -9.956  56.729  47.715  1.00  0.00           C  
ATOM   3668  CB  VAL R 387      -8.964  57.752  48.307  1.00  0.00           C  
ATOM   3669  CG1 VAL R 387      -7.951  58.270  47.282  1.00  0.00           C  
ATOM   3670  CG2 VAL R 387      -9.606  58.866  49.137  1.00  0.00           C  
ATOM   3671  C   VAL R 387     -10.913  57.379  46.728  1.00  0.00           C  
ATOM   3672  O   VAL R 387     -10.646  57.497  45.538  1.00  0.00           O  
ATOM   3673  N   GLU R 388     -12.058  57.805  47.301  1.00  0.00           N  
ATOM   3674  HN  GLU R 388     -12.204  57.674  48.281  1.00  0.00           H  
ATOM   3675  CA  GLU R 388     -12.997  58.588  46.501  1.00  0.00           C  
ATOM   3676  CB  GLU R 388     -14.430  58.309  46.970  1.00  0.00           C  
ATOM   3677  CG  GLU R 388     -15.500  58.928  46.063  1.00  0.00           C  
ATOM   3678  CD  GLU R 388     -16.878  58.654  46.628  0.68  0.00           C  
ATOM   3679  OE1 GLU R 388     -17.350  59.452  47.436  1.00  0.00           O  
ATOM   3680  OE2 GLU R 388     -17.477  57.647  46.252  1.00  0.00           O1-
ATOM   3681  C   GLU R 388     -12.694  60.077  46.535  1.00  0.00           C  
ATOM   3682  O   GLU R 388     -12.435  60.696  45.511  1.00  0.00           O  
ATOM   3683  N   ARG R 389     -12.738  60.614  47.773  1.00  0.00           N  
ATOM   3684  HN  ARG R 389     -12.910  60.036  48.570  1.00  0.00           H  
ATOM   3685  CA  ARG R 389     -12.476  62.043  47.925  1.00  0.00           C  
ATOM   3686  CB  ARG R 389     -13.516  62.674  48.861  1.00  0.00           C  
ATOM   3687  CG  ARG R 389     -13.888  64.129  48.535  1.00  0.00           C  
ATOM   3688  CD  ARG R 389     -12.760  65.161  48.643  1.00  0.00           C  
ATOM   3689  NE  ARG R 389     -13.190  66.459  48.127  1.00  0.00           N  
ATOM   3690  HE  ARG R 389     -13.994  66.912  48.513  1.00  0.00           H  
ATOM   3691  CZ  ARG R 389     -12.521  67.060  47.119  1.00  0.00           C  
ATOM   3692  NH1 ARG R 389     -11.435  66.515  46.574  1.00  0.00           N1+
ATOM   3693 1HH1 ARG R 389     -11.084  65.638  46.904  1.00  0.00           H  
ATOM   3694 2HH1 ARG R 389     -10.965  66.987  45.828  1.00  0.00           H  
ATOM   3695  NH2 ARG R 389     -12.960  68.225  46.656  1.00  0.00           N  
ATOM   3696 1HH2 ARG R 389     -13.776  68.644  47.052  1.00  0.00           H  
ATOM   3697 2HH2 ARG R 389     -12.473  68.682  45.912  1.00  0.00           H  
ATOM   3698  C   ARG R 389     -11.083  62.320  48.443  1.00  0.00           C  
ATOM   3699  O   ARG R 389     -10.754  62.057  49.595  1.00  0.00           O  
ATOM   3700  N   ILE R 390     -10.291  62.900  47.525  1.00  0.00           N  
ATOM   3701  HN  ILE R 390     -10.601  63.023  46.583  1.00  0.00           H  
ATOM   3702  CA  ILE R 390      -8.965  63.323  47.953  1.00  0.00           C  
ATOM   3703  CB  ILE R 390      -7.950  62.197  47.703  1.00  0.00           C  
ATOM   3704  CG2 ILE R 390      -7.754  61.871  46.225  1.00  0.00           C  
ATOM   3705  CG1 ILE R 390      -6.650  62.347  48.491  1.00  0.00           C  
ATOM   3706  CD1 ILE R 390      -6.865  62.252  50.001  1.00  0.00           C  
ATOM   3707  C   ILE R 390      -8.557  64.665  47.363  1.00  0.00           C  
ATOM   3708  O   ILE R 390      -8.766  64.965  46.193  1.00  0.00           O  
ATOM   3709  N   GLU R 391      -7.993  65.471  48.281  1.00  0.00           N  
ATOM   3710  HN  GLU R 391      -7.842  65.114  49.203  1.00  0.00           H  
ATOM   3711  CA  GLU R 391      -7.676  66.864  47.970  1.00  0.00           C  
ATOM   3712  CB  GLU R 391      -8.761  67.756  48.593  1.00  0.00           C  
ATOM   3713  CG  GLU R 391      -9.075  67.440  50.061  0.68  0.00           C  
ATOM   3714  CD  GLU R 391     -10.129  68.393  50.579  0.68  0.00           C  
ATOM   3715  OE1 GLU R 391     -11.310  68.055  50.510  1.00  0.00           O  
ATOM   3716  OE2 GLU R 391      -9.765  69.468  51.055  1.00  0.00           O1-
ATOM   3717  C   GLU R 391      -6.244  67.195  48.382  1.00  0.00           C  
ATOM   3718  O   GLU R 391      -5.344  66.417  48.095  1.00  0.00           O  
ATOM   3719  N   GLN R 392      -6.053  68.343  49.073  1.00  0.00           N  
ATOM   3720  HN  GLN R 392      -6.773  69.022  49.208  1.00  0.00           H  
ATOM   3721  CA  GLN R 392      -4.767  68.524  49.747  1.00  0.00           C  
ATOM   3722  CB  GLN R 392      -4.079  69.817  49.298  1.00  0.00           C  
ATOM   3723  CG  GLN R 392      -4.942  71.078  49.366  1.00  0.00           C  
ATOM   3724  CD  GLN R 392      -4.159  72.243  48.797  1.00  0.00           C  
ATOM   3725  OE1 GLN R 392      -3.642  73.089  49.515  1.00  0.00           O  
ATOM   3726  NE2 GLN R 392      -4.105  72.243  47.452  1.00  0.00           N  
ATOM   3727 1HE2 GLN R 392      -4.546  71.521  46.920  1.00  0.00           H  
ATOM   3728 2HE2 GLN R 392      -3.623  72.968  46.960  1.00  0.00           H  
ATOM   3729  C   GLN R 392      -4.893  68.466  51.255  1.00  0.00           C  
ATOM   3730  O   GLN R 392      -5.911  68.832  51.831  1.00  0.00           O  
ATOM   3731  N   ASN R 393      -3.791  67.956  51.852  1.00  0.00           N  
ATOM   3732  HN  ASN R 393      -3.025  67.685  51.269  1.00  0.00           H  
ATOM   3733  CA  ASN R 393      -3.677  67.789  53.309  1.00  0.00           C  
ATOM   3734  CB  ASN R 393      -3.656  69.129  54.058  1.00  0.00           C  
ATOM   3735  CG  ASN R 393      -2.382  69.890  53.750  1.00  0.00           C  
ATOM   3736  OD1 ASN R 393      -1.391  69.798  54.464  1.00  0.00           O  
ATOM   3737  ND2 ASN R 393      -2.464  70.665  52.653  1.00  0.00           N  
ATOM   3738 1HD2 ASN R 393      -3.303  70.693  52.109  1.00  0.00           H  
ATOM   3739 2HD2 ASN R 393      -1.686  71.222  52.363  1.00  0.00           H  
ATOM   3740  C   ASN R 393      -4.609  66.789  53.985  1.00  0.00           C  
ATOM   3741  O   ASN R 393      -4.625  66.666  55.204  1.00  0.00           O  
ATOM   3742  N   ALA R 394      -5.383  66.078  53.140  1.00  0.00           N  
ATOM   3743  HN  ALA R 394      -5.305  66.208  52.152  1.00  0.00           H  
ATOM   3744  CA  ALA R 394      -6.278  65.058  53.679  1.00  0.00           C  
ATOM   3745  CB  ALA R 394      -7.525  64.921  52.803  1.00  0.00           C  
ATOM   3746  C   ALA R 394      -5.602  63.708  53.817  1.00  0.00           C  
ATOM   3747  O   ALA R 394      -4.580  63.435  53.202  1.00  0.00           O  
ATOM   3748  N   THR R 395      -6.224  62.883  54.680  1.00  0.00           N  
ATOM   3749  HN  THR R 395      -7.054  63.174  55.154  1.00  0.00           H  
ATOM   3750  CA  THR R 395      -5.599  61.593  54.963  1.00  0.00           C  
ATOM   3751  CB  THR R 395      -4.874  61.658  56.317  1.00  0.00           C  
ATOM   3752  OG1 THR R 395      -4.054  62.828  56.371  1.00  0.00           O  
ATOM   3753  HG1 THR R 395      -4.630  63.573  56.264  1.00  0.00           H  
ATOM   3754  CG2 THR R 395      -4.007  60.418  56.545  1.00  0.00           C  
ATOM   3755  C   THR R 395      -6.608  60.463  54.958  1.00  0.00           C  
ATOM   3756  O   THR R 395      -7.617  60.498  55.653  1.00  0.00           O  
ATOM   3757  N   ASN R 396      -6.284  59.456  54.124  1.00  0.00           N  
ATOM   3758  HN  ASN R 396      -5.448  59.495  53.576  1.00  0.00           H  
ATOM   3759  CA  ASN R 396      -7.215  58.335  54.013  1.00  0.00           C  
ATOM   3760  CB  ASN R 396      -7.944  58.382  52.667  1.00  0.00           C  
ATOM   3761  CG  ASN R 396      -8.908  59.553  52.637  1.00  0.00           C  
ATOM   3762  OD1 ASN R 396      -8.544  60.694  52.380  1.00  0.00           O  
ATOM   3763  ND2 ASN R 396     -10.176  59.200  52.912  1.00  0.00           N  
ATOM   3764 1HD2 ASN R 396     -10.408  58.249  53.118  1.00  0.00           H  
ATOM   3765 2HD2 ASN R 396     -10.904  59.886  52.915  1.00  0.00           H  
ATOM   3766  C   ASN R 396      -6.552  56.987  54.176  1.00  0.00           C  
ATOM   3767  O   ASN R 396      -5.574  56.658  53.517  1.00  0.00           O  
ATOM   3768  N   THR R 397      -7.159  56.217  55.099  1.00  0.00           N  
ATOM   3769  HN  THR R 397      -7.973  56.558  55.570  1.00  0.00           H  
ATOM   3770  CA  THR R 397      -6.674  54.858  55.333  1.00  0.00           C  
ATOM   3771  CB  THR R 397      -6.964  54.464  56.788  1.00  0.00           C  
ATOM   3772  OG1 THR R 397      -8.368  54.544  57.051  1.00  0.00           O  
ATOM   3773  HG1 THR R 397      -8.795  53.977  56.422  1.00  0.00           H  
ATOM   3774  CG2 THR R 397      -6.189  55.357  57.759  1.00  0.00           C  
ATOM   3775  C   THR R 397      -7.311  53.848  54.398  1.00  0.00           C  
ATOM   3776  O   THR R 397      -8.390  54.068  53.860  1.00  0.00           O  
ATOM   3777  N   PHE R 398      -6.585  52.725  54.232  1.00  0.00           N  
ATOM   3778  HN  PHE R 398      -5.692  52.619  54.668  1.00  0.00           H  
ATOM   3779  CA  PHE R 398      -7.118  51.708  53.331  1.00  0.00           C  
ATOM   3780  CB  PHE R 398      -6.540  51.908  51.919  1.00  0.00           C  
ATOM   3781  CG  PHE R 398      -7.332  51.118  50.899  1.00  0.00           C  
ATOM   3782  CD1 PHE R 398      -8.684  51.446  50.655  1.00  0.00           C  
ATOM   3783  CD2 PHE R 398      -6.706  50.052  50.219  1.00  0.00           C  
ATOM   3784  CE1 PHE R 398      -9.428  50.676  49.741  1.00  0.00           C  
ATOM   3785  CE2 PHE R 398      -7.447  49.282  49.302  1.00  0.00           C  
ATOM   3786  CZ  PHE R 398      -8.804  49.594  49.083  1.00  0.00           C  
ATOM   3787  C   PHE R 398      -6.913  50.282  53.810  1.00  0.00           C  
ATOM   3788  O   PHE R 398      -5.893  49.923  54.386  1.00  0.00           O  
ATOM   3789  N   LEU R 399      -7.962  49.485  53.513  1.00  0.00           N  
ATOM   3790  HN  LEU R 399      -8.752  49.879  53.042  1.00  0.00           H  
ATOM   3791  CA  LEU R 399      -7.886  48.044  53.739  1.00  0.00           C  
ATOM   3792  CB  LEU R 399      -9.288  47.496  54.025  1.00  0.00           C  
ATOM   3793  CG  LEU R 399      -9.958  48.032  55.289  1.00  0.00           C  
ATOM   3794  CD1 LEU R 399     -11.399  47.538  55.399  1.00  0.00           C  
ATOM   3795  CD2 LEU R 399      -9.161  47.707  56.551  1.00  0.00           C  
ATOM   3796  C   LEU R 399      -7.346  47.312  52.526  1.00  0.00           C  
ATOM   3797  O   LEU R 399      -8.085  46.779  51.705  1.00  0.00           O  
ATOM   3798  N   VAL R 400      -6.004  47.315  52.457  1.00  0.00           N  
ATOM   3799  HN  VAL R 400      -5.465  47.744  53.182  1.00  0.00           H  
ATOM   3800  CA  VAL R 400      -5.385  46.575  51.359  1.00  0.00           C  
ATOM   3801  CB  VAL R 400      -4.292  47.389  50.636  1.00  0.00           C  
ATOM   3802  CG1 VAL R 400      -3.550  48.376  51.529  1.00  0.00           C  
ATOM   3803  CG2 VAL R 400      -3.359  46.576  49.730  1.00  0.00           C  
ATOM   3804  C   VAL R 400      -4.952  45.177  51.744  1.00  0.00           C  
ATOM   3805  O   VAL R 400      -4.210  44.943  52.688  1.00  0.00           O  
ATOM   3806  N   TYR R 401      -5.491  44.258  50.927  1.00  0.00           N  
ATOM   3807  HN  TYR R 401      -6.096  44.550  50.187  1.00  0.00           H  
ATOM   3808  CA  TYR R 401      -5.163  42.850  51.099  1.00  0.00           C  
ATOM   3809  CB  TYR R 401      -6.463  42.051  51.240  1.00  0.00           C  
ATOM   3810  CG  TYR R 401      -7.254  42.497  52.449  1.00  0.00           C  
ATOM   3811  CD1 TYR R 401      -8.336  43.383  52.266  1.00  0.00           C  
ATOM   3812  CE1 TYR R 401      -9.070  43.804  53.386  1.00  0.00           C  
ATOM   3813  CD2 TYR R 401      -6.895  42.013  53.723  1.00  0.00           C  
ATOM   3814  CE2 TYR R 401      -7.635  42.429  54.842  1.00  0.00           C  
ATOM   3815  CZ  TYR R 401      -8.707  43.327  54.661  1.00  0.00           C  
ATOM   3816  OH  TYR R 401      -9.416  43.751  55.768  1.00  0.00           O  
ATOM   3817  HH  TYR R 401     -10.079  44.378  55.508  1.00  0.00           H  
ATOM   3818  C   TYR R 401      -4.380  42.342  49.906  1.00  0.00           C  
ATOM   3819  O   TYR R 401      -4.903  41.655  49.036  1.00  0.00           O  
ATOM   3820  N   THR R 402      -3.087  42.736  49.907  1.00  0.00           N  
ATOM   3821  HN  THR R 402      -2.739  43.267  50.680  1.00  0.00           H  
ATOM   3822  CA  THR R 402      -2.220  42.402  48.773  1.00  0.00           C  
ATOM   3823  CB  THR R 402      -0.898  43.184  48.881  1.00  0.00           C  
ATOM   3824  OG1 THR R 402      -0.177  43.136  47.646  1.00  0.00           O  
ATOM   3825  HG1 THR R 402       0.607  43.654  47.769  1.00  0.00           H  
ATOM   3826  CG2 THR R 402      -0.022  42.691  50.034  1.00  0.00           C  
ATOM   3827  C   THR R 402      -1.981  40.908  48.603  1.00  0.00           C  
ATOM   3828  O   THR R 402      -2.290  40.106  49.476  1.00  0.00           O  
ATOM   3829  N   GLU R 403      -1.448  40.568  47.417  1.00  0.00           N  
ATOM   3830  HN  GLU R 403      -1.155  41.260  46.759  1.00  0.00           H  
ATOM   3831  CA  GLU R 403      -1.331  39.141  47.137  1.00  0.00           C  
ATOM   3832  CB  GLU R 403      -1.899  38.817  45.752  1.00  0.00           C  
ATOM   3833  CG  GLU R 403      -3.298  39.395  45.472  1.00  0.00           C  
ATOM   3834  CD  GLU R 403      -4.328  38.971  46.511  1.00  0.00           C  
ATOM   3835  OE1 GLU R 403      -4.298  37.828  46.964  1.00  0.00           O  
ATOM   3836  OE2 GLU R 403      -5.167  39.797  46.863  1.00  0.00           O1-
ATOM   3837  C   GLU R 403       0.042  38.529  47.345  1.00  0.00           C  
ATOM   3838  O   GLU R 403       0.183  37.331  47.558  1.00  0.00           O  
ATOM   3839  N   GLU R 404       1.053  39.414  47.283  1.00  0.00           N  
ATOM   3840  HN  GLU R 404       0.878  40.382  47.102  1.00  0.00           H  
ATOM   3841  CA  GLU R 404       2.411  38.923  47.494  1.00  0.00           C  
ATOM   3842  CB  GLU R 404       3.281  39.270  46.278  1.00  0.00           C  
ATOM   3843  CG  GLU R 404       3.092  38.387  45.034  1.00  0.00           C  
ATOM   3844  CD  GLU R 404       1.729  38.574  44.389  1.00  0.00           C  
ATOM   3845  OE1 GLU R 404       1.401  39.696  44.005  1.00  0.00           O  
ATOM   3846  OE2 GLU R 404       1.002  37.589  44.270  1.00  0.00           O1-
ATOM   3847  C   GLU R 404       3.044  39.537  48.723  1.00  0.00           C  
ATOM   3848  O   GLU R 404       2.609  40.568  49.223  1.00  0.00           O  
ATOM   3849  N   ASP R 405       4.115  38.855  49.178  1.00  0.00           N  
ATOM   3850  HN  ASP R 405       4.414  38.012  48.731  1.00  0.00           H  
ATOM   3851  CA  ASP R 405       4.912  39.484  50.230  1.00  0.00           C  
ATOM   3852  CB  ASP R 405       5.543  38.464  51.193  1.00  0.00           C  
ATOM   3853  CG  ASP R 405       6.437  37.463  50.481  1.00  0.00           C  
ATOM   3854  OD1 ASP R 405       7.617  37.757  50.291  1.00  0.00           O  
ATOM   3855  OD2 ASP R 405       5.950  36.390  50.131  1.00  0.00           O1-
ATOM   3856  C   ASP R 405       5.912  40.474  49.675  1.00  0.00           C  
ATOM   3857  O   ASP R 405       6.663  40.197  48.747  1.00  0.00           O  
ATOM   3858  N   LEU R 406       5.833  41.672  50.277  1.00  0.00           N  
ATOM   3859  HN  LEU R 406       5.231  41.808  51.063  1.00  0.00           H  
ATOM   3860  CA  LEU R 406       6.592  42.781  49.707  1.00  0.00           C  
ATOM   3861  CB  LEU R 406       5.629  43.886  49.268  1.00  0.00           C  
ATOM   3862  CG  LEU R 406       4.555  43.401  48.290  1.00  0.00           C  
ATOM   3863  CD1 LEU R 406       3.420  44.406  48.108  1.00  0.00           C  
ATOM   3864  CD2 LEU R 406       5.134  42.920  46.959  1.00  0.00           C  
ATOM   3865  C   LEU R 406       7.655  43.344  50.629  1.00  0.00           C  
ATOM   3866  O   LEU R 406       8.623  43.945  50.180  1.00  0.00           O  
ATOM   3867  N   GLY R 407       7.432  43.109  51.942  1.00  0.00           N  
ATOM   3868  HN  GLY R 407       6.600  42.629  52.220  1.00  0.00           H  
ATOM   3869  CA  GLY R 407       8.403  43.521  52.958  1.00  0.00           C  
ATOM   3870  C   GLY R 407       8.680  45.011  52.984  1.00  0.00           C  
ATOM   3871  O   GLY R 407       7.842  45.830  53.344  1.00  0.00           O  
ATOM   3872  N   ASP R 408       9.916  45.305  52.540  1.00  0.00           N  
ATOM   3873  HN  ASP R 408      10.541  44.567  52.285  1.00  0.00           H  
ATOM   3874  CA  ASP R 408      10.257  46.696  52.268  1.00  0.00           C  
ATOM   3875  CB  ASP R 408      11.739  46.917  52.603  1.00  0.00           C  
ATOM   3876  CG  ASP R 408      12.123  48.382  52.479  1.00  0.00           C  
ATOM   3877  OD1 ASP R 408      12.705  48.745  51.457  1.00  0.00           O  
ATOM   3878  OD2 ASP R 408      11.839  49.148  53.398  1.00  0.00           O1-
ATOM   3879  C   ASP R 408       9.971  47.046  50.820  1.00  0.00           C  
ATOM   3880  O   ASP R 408      10.296  46.310  49.897  1.00  0.00           O  
ATOM   3881  N   LEU R 409       9.339  48.225  50.683  1.00  0.00           N  
ATOM   3882  HN  LEU R 409       9.148  48.786  51.487  1.00  0.00           H  
ATOM   3883  CA  LEU R 409       9.042  48.711  49.340  1.00  0.00           C  
ATOM   3884  CB  LEU R 409       7.761  49.547  49.370  1.00  0.00           C  
ATOM   3885  CG  LEU R 409       6.536  48.725  49.777  1.00  0.00           C  
ATOM   3886  CD1 LEU R 409       5.332  49.595  50.126  1.00  0.00           C  
ATOM   3887  CD2 LEU R 409       6.181  47.658  48.742  1.00  0.00           C  
ATOM   3888  C   LEU R 409      10.186  49.514  48.766  1.00  0.00           C  
ATOM   3889  O   LEU R 409      10.443  50.651  49.143  1.00  0.00           O  
ATOM   3890  N   LEU R 410      10.866  48.833  47.822  1.00  0.00           N  
ATOM   3891  HN  LEU R 410      10.552  47.920  47.561  1.00  0.00           H  
ATOM   3892  CA  LEU R 410      12.025  49.439  47.165  1.00  0.00           C  
ATOM   3893  CB  LEU R 410      12.761  48.371  46.352  1.00  0.00           C  
ATOM   3894  CG  LEU R 410      13.267  47.186  47.180  1.00  0.00           C  
ATOM   3895  CD1 LEU R 410      13.885  46.103  46.295  1.00  0.00           C  
ATOM   3896  CD2 LEU R 410      14.210  47.607  48.309  1.00  0.00           C  
ATOM   3897  C   LEU R 410      11.649  50.601  46.266  1.00  0.00           C  
ATOM   3898  O   LEU R 410      12.145  51.712  46.408  1.00  0.00           O  
ATOM   3899  N   LYS R 411      10.697  50.289  45.365  1.00  0.00           N  
ATOM   3900  HN  LYS R 411      10.390  49.344  45.247  1.00  0.00           H  
ATOM   3901  CA  LYS R 411       9.998  51.389  44.713  1.00  0.00           C  
ATOM   3902  CB  LYS R 411      10.014  51.250  43.188  1.00  0.00           C  
ATOM   3903  CG  LYS R 411      11.407  51.142  42.569  1.00  0.00           C  
ATOM   3904  CD  LYS R 411      11.459  51.229  41.036  0.52  0.00           C  
ATOM   3905  CE  LYS R 411      10.714  50.137  40.255  0.68  0.00           C  
ATOM   3906  NZ  LYS R 411       9.272  50.419  40.187  0.52  0.00           N1+
ATOM   3907  HZ1 LYS R 411       8.864  50.392  41.143  0.52  0.00           H  
ATOM   3908  HZ2 LYS R 411       8.806  49.702  39.596  0.52  0.00           H  
ATOM   3909  HZ3 LYS R 411       9.121  51.361  39.773  0.52  0.00           H  
ATOM   3910  C   LYS R 411       8.553  51.430  45.148  1.00  0.00           C  
ATOM   3911  O   LYS R 411       7.903  50.412  45.351  1.00  0.00           O  
ATOM   3912  N   ILE R 412       8.081  52.678  45.260  1.00  0.00           N  
ATOM   3913  HN  ILE R 412       8.694  53.463  45.165  1.00  0.00           H  
ATOM   3914  CA  ILE R 412       6.652  52.862  45.482  1.00  0.00           C  
ATOM   3915  CB  ILE R 412       6.302  52.878  46.980  1.00  0.00           C  
ATOM   3916  CG2 ILE R 412       7.185  53.833  47.784  1.00  0.00           C  
ATOM   3917  CG1 ILE R 412       4.800  53.078  47.205  1.00  0.00           C  
ATOM   3918  CD1 ILE R 412       4.365  52.964  48.664  1.00  0.00           C  
ATOM   3919  C   ILE R 412       6.162  54.081  44.733  1.00  0.00           C  
ATOM   3920  O   ILE R 412       6.558  55.213  44.975  1.00  0.00           O  
ATOM   3921  N   GLN R 413       5.301  53.762  43.758  1.00  0.00           N  
ATOM   3922  HN  GLN R 413       4.991  52.819  43.640  1.00  0.00           H  
ATOM   3923  CA  GLN R 413       4.948  54.799  42.798  1.00  0.00           C  
ATOM   3924  CB  GLN R 413       5.858  54.687  41.567  1.00  0.00           C  
ATOM   3925  CG  GLN R 413       6.109  53.248  41.103  1.00  0.00           C  
ATOM   3926  CD  GLN R 413       7.215  53.217  40.068  1.00  0.00           C  
ATOM   3927  OE1 GLN R 413       8.265  53.830  40.217  1.00  0.00           O  
ATOM   3928  NE2 GLN R 413       6.922  52.451  39.002  1.00  0.00           N  
ATOM   3929 1HE2 GLN R 413       6.043  51.979  38.938  1.00  0.00           H  
ATOM   3930 2HE2 GLN R 413       7.579  52.340  38.257  1.00  0.00           H  
ATOM   3931  C   GLN R 413       3.462  54.849  42.510  1.00  0.00           C  
ATOM   3932  O   GLN R 413       2.709  53.959  42.883  1.00  0.00           O  
ATOM   3933  N   LEU R 414       3.067  55.977  41.894  1.00  0.00           N  
ATOM   3934  HN  LEU R 414       3.739  56.618  41.525  1.00  0.00           H  
ATOM   3935  CA  LEU R 414       1.660  56.346  42.020  1.00  0.00           C  
ATOM   3936  CB  LEU R 414       1.578  57.402  43.139  1.00  0.00           C  
ATOM   3937  CG  LEU R 414       0.204  57.911  43.594  1.00  0.00           C  
ATOM   3938  CD1 LEU R 414      -0.331  59.135  42.846  1.00  0.00           C  
ATOM   3939  CD2 LEU R 414      -0.833  56.818  43.840  1.00  0.00           C  
ATOM   3940  C   LEU R 414       1.024  56.824  40.729  1.00  0.00           C  
ATOM   3941  O   LEU R 414       1.179  57.962  40.308  1.00  0.00           O  
ATOM   3942  N   THR R 415       0.246  55.891  40.149  1.00  0.00           N  
ATOM   3943  HN  THR R 415       0.195  54.972  40.541  1.00  0.00           H  
ATOM   3944  CA  THR R 415      -0.670  56.309  39.088  1.00  0.00           C  
ATOM   3945  CB  THR R 415      -0.949  55.124  38.155  1.00  0.00           C  
ATOM   3946  OG1 THR R 415      -1.473  54.022  38.902  1.00  0.00           O  
ATOM   3947  HG1 THR R 415      -1.649  53.329  38.279  1.00  0.00           H  
ATOM   3948  CG2 THR R 415       0.323  54.703  37.421  1.00  0.00           C  
ATOM   3949  C   THR R 415      -1.976  56.806  39.677  1.00  0.00           C  
ATOM   3950  O   THR R 415      -2.273  56.551  40.836  1.00  0.00           O  
ATOM   3951  N   TRP R 416      -2.738  57.530  38.834  1.00  0.00           N  
ATOM   3952  HN  TRP R 416      -2.420  57.739  37.909  1.00  0.00           H  
ATOM   3953  CA  TRP R 416      -4.010  58.049  39.340  1.00  0.00           C  
ATOM   3954  CB  TRP R 416      -3.821  59.290  40.230  1.00  0.00           C  
ATOM   3955  CG  TRP R 416      -3.184  60.442  39.490  1.00  0.00           C  
ATOM   3956  CD2 TRP R 416      -3.844  61.569  38.879  1.00  0.00           C  
ATOM   3957  CE2 TRP R 416      -2.823  62.412  38.329  1.00  0.00           C  
ATOM   3958  CE3 TRP R 416      -5.201  61.931  38.753  1.00  0.00           C  
ATOM   3959  CD1 TRP R 416      -1.813  60.657  39.277  1.00  0.00           C  
ATOM   3960  NE1 TRP R 416      -1.597  61.812  38.595  1.00  0.00           N  
ATOM   3961  HE1 TRP R 416      -0.722  62.165  38.331  1.00  0.00           H  
ATOM   3962  CZ2 TRP R 416      -3.180  63.605  37.667  1.00  0.00           C  
ATOM   3963  CZ3 TRP R 416      -5.544  63.124  38.084  1.00  0.00           C  
ATOM   3964  CH2 TRP R 416      -4.540  63.957  37.546  1.00  0.00           C  
ATOM   3965  C   TRP R 416      -5.089  58.227  38.287  1.00  0.00           C  
ATOM   3966  O   TRP R 416      -4.865  58.038  37.097  1.00  0.00           O  
ATOM   3967  N   GLU R 417      -6.288  58.576  38.801  1.00  0.00           N  
ATOM   3968  HN  GLU R 417      -6.382  58.796  39.771  1.00  0.00           H  
ATOM   3969  CA  GLU R 417      -7.456  58.606  37.927  1.00  0.00           C  
ATOM   3970  CB  GLU R 417      -8.690  58.143  38.704  1.00  0.00           C  
ATOM   3971  CG  GLU R 417      -9.928  57.819  37.863  1.00  0.00           C  
ATOM   3972  CD  GLU R 417      -9.649  56.636  36.959  1.00  0.00           C  
ATOM   3973  OE1 GLU R 417      -9.392  56.849  35.775  1.00  0.00           O  
ATOM   3974  OE2 GLU R 417      -9.692  55.507  37.444  1.00  0.00           O1-
ATOM   3975  C   GLU R 417      -7.705  59.931  37.231  1.00  0.00           C  
ATOM   3976  O   GLU R 417      -8.369  60.834  37.725  1.00  0.00           O  
ATOM   3977  N   GLY R 418      -7.140  59.957  36.014  1.00  0.00           N  
ATOM   3978  HN  GLY R 418      -6.533  59.205  35.754  1.00  0.00           H  
ATOM   3979  CA  GLY R 418      -7.384  61.066  35.098  1.00  0.00           C  
ATOM   3980  C   GLY R 418      -7.364  60.638  33.638  1.00  0.00           C  
ATOM   3981  O   GLY R 418      -7.783  61.372  32.751  1.00  0.00           O  
ATOM   3982  N   ALA R 419      -6.856  59.401  33.437  1.00  0.00           N  
ATOM   3983  HN  ALA R 419      -6.529  58.856  34.208  1.00  0.00           H  
ATOM   3984  CA  ALA R 419      -6.840  58.814  32.100  1.00  0.00           C  
ATOM   3985  CB  ALA R 419      -5.491  58.138  31.840  1.00  0.00           C  
ATOM   3986  C   ALA R 419      -7.960  57.806  31.917  1.00  0.00           C  
ATOM   3987  O   ALA R 419      -8.709  57.512  32.841  1.00  0.00           O  
ATOM   3988  N   SER R 420      -8.038  57.294  30.667  1.00  0.00           N  
ATOM   3989  HN  SER R 420      -7.378  57.587  29.976  1.00  0.00           H  
ATOM   3990  CA  SER R 420      -9.131  56.390  30.295  1.00  0.00           C  
ATOM   3991  CB  SER R 420      -8.980  55.963  28.834  1.00  0.00           C  
ATOM   3992  OG  SER R 420      -9.007  57.121  27.995  1.00  0.00           O  
ATOM   3993  HG  SER R 420      -8.979  56.808  27.100  1.00  0.00           H  
ATOM   3994  C   SER R 420      -9.294  55.163  31.170  1.00  0.00           C  
ATOM   3995  O   SER R 420      -8.335  54.522  31.583  1.00  0.00           O  
ATOM   3996  N   GLN R 421     -10.584  54.896  31.448  1.00  0.00           N  
ATOM   3997  HN  GLN R 421     -11.306  55.476  31.071  1.00  0.00           H  
ATOM   3998  CA  GLN R 421     -10.887  53.847  32.418  1.00  0.00           C  
ATOM   3999  CB  GLN R 421     -11.000  54.488  33.807  1.00  0.00           C  
ATOM   4000  CG  GLN R 421     -10.860  53.512  34.979  1.00  0.00           C  
ATOM   4001  CD  GLN R 421      -9.450  52.956  35.024  1.00  0.00           C  
ATOM   4002  OE1 GLN R 421      -8.489  53.652  35.325  1.00  0.00           O  
ATOM   4003  NE2 GLN R 421      -9.379  51.651  34.706  1.00  0.00           N  
ATOM   4004 1HE2 GLN R 421     -10.203  51.136  34.470  1.00  0.00           H  
ATOM   4005 2HE2 GLN R 421      -8.498  51.178  34.700  1.00  0.00           H  
ATOM   4006  C   GLN R 421     -12.149  53.051  32.123  1.00  0.00           C  
ATOM   4007  O   GLN R 421     -12.275  51.904  32.535  1.00  0.00           O  
ATOM   4008  N   SER R 422     -13.069  53.741  31.403  1.00  0.00           N  
ATOM   4009  HN  SER R 422     -12.825  54.666  31.113  1.00  0.00           H  
ATOM   4010  CA  SER R 422     -14.440  53.283  31.133  1.00  0.00           C  
ATOM   4011  CB  SER R 422     -14.555  51.871  30.544  1.00  0.00           C  
ATOM   4012  OG  SER R 422     -13.713  51.764  29.394  1.00  0.00           O  
ATOM   4013  HG  SER R 422     -13.812  50.880  29.064  1.00  0.00           H  
ATOM   4014  C   SER R 422     -15.430  53.544  32.254  1.00  0.00           C  
ATOM   4015  O   SER R 422     -16.476  54.148  32.052  1.00  0.00           O  
ATOM   4016  N   TRP R 423     -15.024  53.095  33.459  1.00  0.00           N  
ATOM   4017  HN  TRP R 423     -14.172  52.577  33.541  1.00  0.00           H  
ATOM   4018  CA  TRP R 423     -15.743  53.552  34.646  1.00  0.00           C  
ATOM   4019  CB  TRP R 423     -15.906  52.426  35.681  1.00  0.00           C  
ATOM   4020  CG  TRP R 423     -14.583  51.846  36.131  1.00  0.00           C  
ATOM   4021  CD2 TRP R 423     -13.841  50.756  35.541  1.00  0.00           C  
ATOM   4022  CE2 TRP R 423     -12.666  50.559  36.342  1.00  0.00           C  
ATOM   4023  CE3 TRP R 423     -14.070  49.936  34.415  1.00  0.00           C  
ATOM   4024  CD1 TRP R 423     -13.825  52.245  37.243  1.00  0.00           C  
ATOM   4025  NE1 TRP R 423     -12.698  51.494  37.372  1.00  0.00           N  
ATOM   4026  HE1 TRP R 423     -12.021  51.593  38.073  1.00  0.00           H  
ATOM   4027  CZ2 TRP R 423     -11.745  49.547  35.998  1.00  0.00           C  
ATOM   4028  CZ3 TRP R 423     -13.141  48.928  34.083  1.00  0.00           C  
ATOM   4029  CH2 TRP R 423     -11.985  48.734  34.870  1.00  0.00           C  
ATOM   4030  C   TRP R 423     -15.135  54.825  35.210  1.00  0.00           C  
ATOM   4031  O   TRP R 423     -14.125  55.302  34.706  1.00  0.00           O  
ATOM   4032  N   TYR R 424     -15.829  55.362  36.245  1.00  0.00           N  
ATOM   4033  HN  TYR R 424     -16.624  54.866  36.592  1.00  0.00           H  
ATOM   4034  CA  TYR R 424     -15.530  56.693  36.792  1.00  0.00           C  
ATOM   4035  CB  TYR R 424     -14.093  56.791  37.334  1.00  0.00           C  
ATOM   4036  CG  TYR R 424     -13.903  56.026  38.625  1.00  0.00           C  
ATOM   4037  CD1 TYR R 424     -14.867  56.118  39.653  1.00  0.00           C  
ATOM   4038  CE1 TYR R 424     -14.644  55.443  40.863  1.00  0.00           C  
ATOM   4039  CD2 TYR R 424     -12.733  55.256  38.774  1.00  0.00           C  
ATOM   4040  CE2 TYR R 424     -12.508  54.581  39.986  1.00  0.00           C  
ATOM   4041  CZ  TYR R 424     -13.461  54.694  41.018  1.00  0.00           C  
ATOM   4042  OH  TYR R 424     -13.230  54.059  42.220  1.00  0.00           O  
ATOM   4043  HH  TYR R 424     -12.377  53.646  42.206  1.00  0.00           H  
ATOM   4044  C   TYR R 424     -15.882  57.833  35.835  1.00  0.00           C  
ATOM   4045  O   TYR R 424     -15.543  57.750  34.661  1.00  0.00           O  
ATOM   4046  N   ASN R 425     -16.592  58.899  36.302  1.00  0.00           N  
ATOM   4047  HN  ASN R 425     -16.854  59.531  35.572  1.00  0.00           H  
ATOM   4048  CA  ASN R 425     -16.941  59.330  37.666  1.00  0.00           C  
ATOM   4049  CB  ASN R 425     -17.779  58.379  38.542  1.00  0.00           C  
ATOM   4050  CG  ASN R 425     -18.480  59.139  39.652  1.00  0.00           C  
ATOM   4051  OD1 ASN R 425     -19.449  59.857  39.437  1.00  0.00           O  
ATOM   4052  ND2 ASN R 425     -17.930  58.937  40.863  1.00  0.00           N  
ATOM   4053 1HD2 ASN R 425     -17.131  58.345  40.968  1.00  0.00           H  
ATOM   4054 2HD2 ASN R 425     -18.309  59.379  41.676  1.00  0.00           H  
ATOM   4055  C   ASN R 425     -15.947  60.257  38.345  1.00  0.00           C  
ATOM   4056  O   ASN R 425     -16.080  61.475  38.317  1.00  0.00           O  
ATOM   4057  N   LEU R 426     -14.921  59.612  38.925  1.00  0.00           N  
ATOM   4058  HN  LEU R 426     -14.921  58.614  38.958  1.00  0.00           H  
ATOM   4059  CA  LEU R 426     -13.755  60.371  39.376  1.00  0.00           C  
ATOM   4060  CB  LEU R 426     -13.104  59.625  40.542  1.00  0.00           C  
ATOM   4061  CG  LEU R 426     -14.074  59.314  41.688  1.00  0.00           C  
ATOM   4062  CD1 LEU R 426     -13.408  58.501  42.794  1.00  0.00           C  
ATOM   4063  CD2 LEU R 426     -14.801  60.539  42.247  1.00  0.00           C  
ATOM   4064  C   LEU R 426     -12.724  60.634  38.282  1.00  0.00           C  
ATOM   4065  O   LEU R 426     -11.706  61.282  38.495  1.00  0.00           O  
ATOM   4066  N   TRP R 427     -13.059  60.099  37.088  1.00  0.00           N  
ATOM   4067  HN  TRP R 427     -13.907  59.578  36.995  1.00  0.00           H  
ATOM   4068  CA  TRP R 427     -12.275  60.350  35.884  1.00  0.00           C  
ATOM   4069  CB  TRP R 427     -12.250  59.039  35.073  1.00  0.00           C  
ATOM   4070  CG  TRP R 427     -11.761  59.188  33.647  1.00  0.00           C  
ATOM   4071  CD2 TRP R 427     -12.315  58.560  32.472  1.00  0.00           C  
ATOM   4072  CE2 TRP R 427     -11.545  59.004  31.346  1.00  0.00           C  
ATOM   4073  CE3 TRP R 427     -13.389  57.664  32.282  1.00  0.00           C  
ATOM   4074  CD1 TRP R 427     -10.692  59.964  33.174  1.00  0.00           C  
ATOM   4075  NE1 TRP R 427     -10.561  59.862  31.824  1.00  0.00           N  
ATOM   4076  HE1 TRP R 427      -9.885  60.318  31.280  1.00  0.00           H  
ATOM   4077  CZ2 TRP R 427     -11.869  58.546  30.051  1.00  0.00           C  
ATOM   4078  CZ3 TRP R 427     -13.701  57.212  30.983  1.00  0.00           C  
ATOM   4079  CH2 TRP R 427     -12.946  57.651  29.873  1.00  0.00           C  
ATOM   4080  C   TRP R 427     -12.854  61.498  35.078  1.00  0.00           C  
ATOM   4081  O   TRP R 427     -12.122  62.360  34.614  1.00  0.00           O  
ATOM   4082  N   LYS R 428     -14.196  61.462  34.927  1.00  0.00           N  
ATOM   4083  HN  LYS R 428     -14.727  60.749  35.384  1.00  0.00           H  
ATOM   4084  CA  LYS R 428     -14.847  62.417  34.023  1.00  0.00           C  
ATOM   4085  CB  LYS R 428     -16.318  62.043  33.806  1.00  0.00           C  
ATOM   4086  CG  LYS R 428     -17.200  62.205  35.047  1.00  0.00           C  
ATOM   4087  CD  LYS R 428     -18.645  61.774  34.807  1.00  0.00           C  
ATOM   4088  CE  LYS R 428     -19.503  61.913  36.065  1.00  0.00           C  
ATOM   4089  NZ  LYS R 428     -20.869  61.457  35.773  1.00  0.00           N1+
ATOM   4090  HZ1 LYS R 428     -21.450  61.526  36.633  1.00  0.00           H  
ATOM   4091  HZ2 LYS R 428     -20.841  60.469  35.451  1.00  0.00           H  
ATOM   4092  HZ3 LYS R 428     -21.281  62.053  35.027  1.00  0.00           H  
ATOM   4093  C   LYS R 428     -14.692  63.898  34.346  1.00  0.00           C  
ATOM   4094  O   LYS R 428     -14.717  64.747  33.464  1.00  0.00           O  
ATOM   4095  N   GLU R 429     -14.513  64.161  35.655  1.00  0.00           N  
ATOM   4096  HN  GLU R 429     -14.478  63.412  36.318  1.00  0.00           H  
ATOM   4097  CA  GLU R 429     -14.298  65.542  36.077  1.00  0.00           C  
ATOM   4098  CB  GLU R 429     -15.009  65.761  37.419  1.00  0.00           C  
ATOM   4099  CG  GLU R 429     -15.074  67.210  37.924  1.00  0.00           C  
ATOM   4100  CD  GLU R 429     -15.749  68.118  36.912  1.00  0.00           C  
ATOM   4101  OE1 GLU R 429     -15.071  68.985  36.362  1.00  0.00           O  
ATOM   4102  OE2 GLU R 429     -16.948  67.961  36.682  1.00  0.00           O1-
ATOM   4103  C   GLU R 429     -12.833  65.955  36.118  1.00  0.00           C  
ATOM   4104  O   GLU R 429     -12.490  67.128  36.020  1.00  0.00           O  
ATOM   4105  N   PHE R 430     -11.974  64.921  36.236  1.00  0.00           N  
ATOM   4106  HN  PHE R 430     -12.306  63.980  36.291  1.00  0.00           H  
ATOM   4107  CA  PHE R 430     -10.544  65.210  36.169  1.00  0.00           C  
ATOM   4108  CB  PHE R 430      -9.735  64.131  36.892  1.00  0.00           C  
ATOM   4109  CG  PHE R 430      -8.774  64.786  37.858  1.00  0.00           C  
ATOM   4110  CD1 PHE R 430      -8.845  64.445  39.225  1.00  0.00           C  
ATOM   4111  CD2 PHE R 430      -7.834  65.733  37.393  1.00  0.00           C  
ATOM   4112  CE1 PHE R 430      -7.981  65.074  40.141  1.00  0.00           C  
ATOM   4113  CE2 PHE R 430      -6.972  66.361  38.308  1.00  0.00           C  
ATOM   4114  CZ  PHE R 430      -7.057  66.030  39.675  1.00  0.00           C  
ATOM   4115  C   PHE R 430      -9.997  65.442  34.771  1.00  0.00           C  
ATOM   4116  O   PHE R 430      -9.053  66.194  34.572  1.00  0.00           O  
ATOM   4117  N   ARG R 431     -10.664  64.780  33.806  1.00  0.00           N  
ATOM   4118  HN  ARG R 431     -11.446  64.208  34.046  1.00  0.00           H  
ATOM   4119  CA  ARG R 431     -10.343  65.067  32.409  1.00  0.00           C  
ATOM   4120  CB  ARG R 431     -10.599  63.842  31.520  1.00  0.00           C  
ATOM   4121  CG  ARG R 431     -12.050  63.349  31.501  1.00  0.00           C  
ATOM   4122  CD  ARG R 431     -12.713  63.414  30.123  1.00  0.00           C  
ATOM   4123  NE  ARG R 431     -12.777  64.787  29.622  1.00  0.00           N  
ATOM   4124  HE  ARG R 431     -11.975  65.202  29.192  1.00  0.00           H  
ATOM   4125  CZ  ARG R 431     -13.881  65.544  29.798  1.00  0.00           C  
ATOM   4126  NH1 ARG R 431     -14.973  65.060  30.388  1.00  0.00           N1+
ATOM   4127 1HH1 ARG R 431     -14.997  64.116  30.717  1.00  0.00           H  
ATOM   4128 2HH1 ARG R 431     -15.775  65.646  30.503  1.00  0.00           H  
ATOM   4129  NH2 ARG R 431     -13.877  66.803  29.373  1.00  0.00           N  
ATOM   4130 1HH2 ARG R 431     -13.063  67.178  28.929  1.00  0.00           H  
ATOM   4131 2HH2 ARG R 431     -14.687  67.376  29.498  1.00  0.00           H  
ATOM   4132  C   ARG R 431     -11.003  66.323  31.859  1.00  0.00           C  
ATOM   4133  O   ARG R 431     -10.656  66.806  30.789  1.00  0.00           O  
ATOM   4134  N   SER R 432     -11.951  66.846  32.668  1.00  0.00           N  
ATOM   4135  HN  SER R 432     -12.216  66.377  33.511  1.00  0.00           H  
ATOM   4136  CA  SER R 432     -12.461  68.188  32.394  1.00  0.00           C  
ATOM   4137  CB  SER R 432     -13.836  68.360  33.038  1.00  0.00           C  
ATOM   4138  OG  SER R 432     -14.738  67.384  32.512  1.00  0.00           O  
ATOM   4139  HG  SER R 432     -15.551  67.477  32.990  1.00  0.00           H  
ATOM   4140  C   SER R 432     -11.537  69.287  32.888  1.00  0.00           C  
ATOM   4141  O   SER R 432     -11.501  70.382  32.343  1.00  0.00           O  
ATOM   4142  N   TYR R 433     -10.767  68.921  33.934  1.00  0.00           N  
ATOM   4143  HN  TYR R 433     -10.862  68.008  34.332  1.00  0.00           H  
ATOM   4144  CA  TYR R 433      -9.698  69.809  34.390  1.00  0.00           C  
ATOM   4145  CB  TYR R 433      -9.481  69.632  35.894  1.00  0.00           C  
ATOM   4146  CG  TYR R 433     -10.390  70.569  36.659  1.00  0.00           C  
ATOM   4147  CD1 TYR R 433     -11.792  70.434  36.558  1.00  0.00           C  
ATOM   4148  CE1 TYR R 433     -12.616  71.331  37.257  1.00  0.00           C  
ATOM   4149  CD2 TYR R 433      -9.797  71.568  37.456  1.00  0.00           C  
ATOM   4150  CE2 TYR R 433     -10.620  72.461  38.160  1.00  0.00           C  
ATOM   4151  CZ  TYR R 433     -12.018  72.332  38.050  1.00  0.00           C  
ATOM   4152  OH  TYR R 433     -12.823  73.212  38.744  1.00  0.00           O  
ATOM   4153  HH  TYR R 433     -13.735  73.003  38.592  1.00  0.00           H  
ATOM   4154  C   TYR R 433      -8.389  69.652  33.635  1.00  0.00           C  
ATOM   4155  O   TYR R 433      -7.502  70.493  33.712  1.00  0.00           O  
ATOM   4156  N   LEU R 434      -8.329  68.547  32.867  1.00  0.00           N  
ATOM   4157  HN  LEU R 434      -9.067  67.873  32.878  1.00  0.00           H  
ATOM   4158  CA  LEU R 434      -7.246  68.439  31.895  1.00  0.00           C  
ATOM   4159  CB  LEU R 434      -6.722  67.004  31.815  1.00  0.00           C  
ATOM   4160  CG  LEU R 434      -5.512  66.751  32.724  1.00  0.00           C  
ATOM   4161  CD1 LEU R 434      -4.342  67.680  32.400  1.00  0.00           C  
ATOM   4162  CD2 LEU R 434      -5.828  66.728  34.222  1.00  0.00           C  
ATOM   4163  C   LEU R 434      -7.599  68.982  30.519  1.00  0.00           C  
ATOM   4164  O   LEU R 434      -6.730  69.242  29.696  1.00  0.00           O  
ATOM   4165  N   SER R 435      -8.922  69.189  30.332  1.00  0.00           N  
ATOM   4166  HN  SER R 435      -9.579  68.905  31.030  1.00  0.00           H  
ATOM   4167  CA  SER R 435      -9.373  70.000  29.200  1.00  0.00           C  
ATOM   4168  CB  SER R 435     -10.852  69.704  28.931  1.00  0.00           C  
ATOM   4169  OG  SER R 435     -11.281  70.382  27.747  1.00  0.00           O  
ATOM   4170  HG  SER R 435     -11.129  71.307  27.892  1.00  0.00           H  
ATOM   4171  C   SER R 435      -9.166  71.488  29.449  1.00  0.00           C  
ATOM   4172  O   SER R 435      -8.889  72.265  28.543  1.00  0.00           O  
ATOM   4173  N   GLN R 436      -9.265  71.822  30.753  1.00  0.00           N  
ATOM   4174  HN  GLN R 436      -9.549  71.128  31.413  1.00  0.00           H  
ATOM   4175  CA  GLN R 436      -8.777  73.114  31.234  1.00  0.00           C  
ATOM   4176  CB  GLN R 436      -9.311  73.291  32.660  1.00  0.00           C  
ATOM   4177  CG  GLN R 436     -10.815  73.545  32.715  1.00  0.00           C  
ATOM   4178  CD  GLN R 436     -11.281  73.511  34.155  1.00  0.00           C  
ATOM   4179  OE1 GLN R 436     -10.588  73.919  35.080  1.00  0.00           O  
ATOM   4180  NE2 GLN R 436     -12.510  72.985  34.294  1.00  0.00           N  
ATOM   4181 1HE2 GLN R 436     -13.023  72.666  33.497  1.00  0.00           H  
ATOM   4182 2HE2 GLN R 436     -12.929  72.905  35.198  1.00  0.00           H  
ATOM   4183  C   GLN R 436      -7.257  73.110  31.293  1.00  0.00           C  
ATOM   4184  O   GLN R 436      -6.642  72.054  31.390  1.00  0.00           O  
ATOM   4185  N   PRO R 437      -6.659  74.332  31.218  1.00  0.00           N  
ATOM   4186  CD  PRO R 437      -7.310  75.602  30.907  1.00  0.00           C  
ATOM   4187  CA  PRO R 437      -5.195  74.454  31.335  1.00  0.00           C  
ATOM   4188  CB  PRO R 437      -4.970  75.918  30.908  1.00  0.00           C  
ATOM   4189  CG  PRO R 437      -6.229  76.381  30.182  1.00  0.00           C  
ATOM   4190  C   PRO R 437      -4.617  74.283  32.741  1.00  0.00           C  
ATOM   4191  O   PRO R 437      -3.654  74.946  33.112  1.00  0.00           O  
ATOM   4192  N   ARG R 438      -5.227  73.354  33.506  1.00  0.00           N  
ATOM   4193  HN  ARG R 438      -6.032  72.864  33.179  1.00  0.00           H  
ATOM   4194  CA  ARG R 438      -4.623  72.964  34.776  1.00  0.00           C  
ATOM   4195  CB  ARG R 438      -5.711  72.462  35.733  1.00  0.00           C  
ATOM   4196  CG  ARG R 438      -6.978  73.316  35.881  1.00  0.00           C  
ATOM   4197  CD  ARG R 438      -6.817  74.688  36.551  1.00  0.00           C  
ATOM   4198  NE  ARG R 438      -6.098  75.648  35.713  1.00  0.00           N  
ATOM   4199  HE  ARG R 438      -5.102  75.711  35.767  1.00  0.00           H  
ATOM   4200  CZ  ARG R 438      -6.748  76.417  34.812  1.00  0.00           C  
ATOM   4201  NH1 ARG R 438      -8.071  76.356  34.661  1.00  0.00           N1+
ATOM   4202 1HH1 ARG R 438      -8.617  75.730  35.217  1.00  0.00           H  
ATOM   4203 2HH1 ARG R 438      -8.519  76.941  33.986  1.00  0.00           H  
ATOM   4204  NH2 ARG R 438      -6.048  77.257  34.057  1.00  0.00           N  
ATOM   4205 1HH2 ARG R 438      -5.055  77.313  34.161  1.00  0.00           H  
ATOM   4206 2HH2 ARG R 438      -6.514  77.831  33.384  1.00  0.00           H  
ATOM   4207  C   ARG R 438      -3.624  71.847  34.553  1.00  0.00           C  
ATOM   4208  O   ARG R 438      -3.985  70.702  34.305  1.00  0.00           O  
ATOM   4209  N   ASN R 439      -2.342  72.261  34.631  1.00  0.00           N  
ATOM   4210  HN  ASN R 439      -2.152  73.211  34.880  1.00  0.00           H  
ATOM   4211  CA  ASN R 439      -1.242  71.363  34.270  1.00  0.00           C  
ATOM   4212  CB  ASN R 439       0.101  72.124  34.271  1.00  0.00           C  
ATOM   4213  CG  ASN R 439       0.600  72.434  35.670  1.00  0.00           C  
ATOM   4214  OD1 ASN R 439       1.441  71.733  36.218  1.00  0.00           O  
ATOM   4215  ND2 ASN R 439       0.046  73.533  36.212  1.00  0.00           N  
ATOM   4216 1HD2 ASN R 439      -0.640  74.059  35.710  1.00  0.00           H  
ATOM   4217 2HD2 ASN R 439       0.312  73.837  37.127  1.00  0.00           H  
ATOM   4218  C   ASN R 439      -1.202  70.051  35.048  1.00  0.00           C  
ATOM   4219  O   ASN R 439      -1.422  70.028  36.251  1.00  0.00           O  
ATOM   4220  N   PRO R 440      -0.937  68.946  34.295  1.00  0.00           N  
ATOM   4221  CD  PRO R 440      -0.620  68.929  32.869  1.00  0.00           C  
ATOM   4222  CA  PRO R 440      -1.004  67.598  34.882  1.00  0.00           C  
ATOM   4223  CB  PRO R 440      -0.710  66.703  33.668  1.00  0.00           C  
ATOM   4224  CG  PRO R 440       0.019  67.571  32.649  1.00  0.00           C  
ATOM   4225  C   PRO R 440      -0.041  67.307  36.025  1.00  0.00           C  
ATOM   4226  O   PRO R 440      -0.264  66.389  36.804  1.00  0.00           O  
ATOM   4227  N   GLY R 441       1.016  68.142  36.110  1.00  0.00           N  
ATOM   4228  HN  GLY R 441       1.130  68.875  35.440  1.00  0.00           H  
ATOM   4229  CA  GLY R 441       1.915  68.033  37.258  1.00  0.00           C  
ATOM   4230  C   GLY R 441       1.346  68.592  38.551  1.00  0.00           C  
ATOM   4231  O   GLY R 441       1.532  68.045  39.631  1.00  0.00           O  
ATOM   4232  N   ARG R 442       0.629  69.720  38.382  1.00  0.00           N  
ATOM   4233  HN  ARG R 442       0.484  70.095  37.466  1.00  0.00           H  
ATOM   4234  CA  ARG R 442       0.036  70.357  39.555  1.00  0.00           C  
ATOM   4235  CB  ARG R 442       0.257  71.868  39.489  1.00  0.00           C  
ATOM   4236  CG  ARG R 442       1.741  72.209  39.583  1.00  0.00           C  
ATOM   4237  CD  ARG R 442       2.042  73.700  39.437  1.00  0.00           C  
ATOM   4238  NE  ARG R 442       3.483  73.938  39.516  1.00  0.00           N  
ATOM   4239  HE  ARG R 442       3.926  74.036  40.407  1.00  0.00           H  
ATOM   4240  CZ  ARG R 442       4.251  73.951  38.404  1.00  0.00           C  
ATOM   4241  NH1 ARG R 442       3.727  73.795  37.188  1.00  0.00           N1+
ATOM   4242 1HH1 ARG R 442       2.742  73.661  37.072  1.00  0.00           H  
ATOM   4243 2HH1 ARG R 442       4.323  73.811  36.385  1.00  0.00           H  
ATOM   4244  NH2 ARG R 442       5.563  74.122  38.528  1.00  0.00           N  
ATOM   4245 1HH2 ARG R 442       5.967  74.239  39.435  1.00  0.00           H  
ATOM   4246 2HH2 ARG R 442       6.146  74.135  37.715  1.00  0.00           H  
ATOM   4247  C   ARG R 442      -1.431  70.041  39.769  1.00  0.00           C  
ATOM   4248  O   ARG R 442      -2.267  70.922  39.931  1.00  0.00           O  
ATOM   4249  N   GLU R 443      -1.699  68.720  39.775  1.00  0.00           N  
ATOM   4250  HN  GLU R 443      -0.972  68.048  39.636  1.00  0.00           H  
ATOM   4251  CA  GLU R 443      -3.072  68.315  40.059  1.00  0.00           C  
ATOM   4252  CB  GLU R 443      -3.611  67.385  38.964  1.00  0.00           C  
ATOM   4253  CG  GLU R 443      -3.567  67.935  37.533  1.00  0.00           C  
ATOM   4254  CD  GLU R 443      -4.458  69.153  37.366  1.00  0.00           C  
ATOM   4255  OE1 GLU R 443      -5.615  68.988  36.982  1.00  0.00           O  
ATOM   4256  OE2 GLU R 443      -3.990  70.264  37.606  1.00  0.00           O1-
ATOM   4257  C   GLU R 443      -3.249  67.719  41.443  1.00  0.00           C  
ATOM   4258  O   GLU R 443      -3.686  68.398  42.365  1.00  0.00           O  
ATOM   4259  N   LEU R 444      -2.901  66.416  41.539  1.00  0.00           N  
ATOM   4260  HN  LEU R 444      -2.503  65.936  40.758  1.00  0.00           H  
ATOM   4261  CA  LEU R 444      -3.177  65.682  42.772  1.00  0.00           C  
ATOM   4262  CB  LEU R 444      -4.460  64.859  42.584  1.00  0.00           C  
ATOM   4263  CG  LEU R 444      -5.620  65.201  43.531  1.00  0.00           C  
ATOM   4264  CD1 LEU R 444      -6.221  66.594  43.335  1.00  0.00           C  
ATOM   4265  CD2 LEU R 444      -5.361  64.863  44.999  1.00  0.00           C  
ATOM   4266  C   LEU R 444      -2.036  64.754  43.146  1.00  0.00           C  
ATOM   4267  O   LEU R 444      -1.846  63.696  42.558  1.00  0.00           O  
ATOM   4268  N   ASN R 445      -1.283  65.213  44.164  1.00  0.00           N  
ATOM   4269  HN  ASN R 445      -1.512  66.079  44.606  1.00  0.00           H  
ATOM   4270  CA  ASN R 445      -0.153  64.405  44.629  1.00  0.00           C  
ATOM   4271  CB  ASN R 445       1.108  65.274  44.745  1.00  0.00           C  
ATOM   4272  CG  ASN R 445       1.646  65.694  43.393  1.00  0.00           C  
ATOM   4273  OD1 ASN R 445       0.923  66.119  42.501  1.00  0.00           O  
ATOM   4274  ND2 ASN R 445       2.982  65.570  43.301  1.00  0.00           N  
ATOM   4275 1HD2 ASN R 445       3.518  65.209  44.064  1.00  0.00           H  
ATOM   4276 2HD2 ASN R 445       3.462  65.837  42.466  1.00  0.00           H  
ATOM   4277  C   ASN R 445      -0.400  63.812  46.000  1.00  0.00           C  
ATOM   4278  O   ASN R 445      -1.326  64.188  46.709  1.00  0.00           O  
ATOM   4279  N   ILE R 446       0.510  62.877  46.343  1.00  0.00           N  
ATOM   4280  HN  ILE R 446       1.186  62.567  45.674  1.00  0.00           H  
ATOM   4281  CA  ILE R 446       0.568  62.406  47.726  1.00  0.00           C  
ATOM   4282  CB  ILE R 446       0.386  60.876  47.790  1.00  0.00           C  
ATOM   4283  CG2 ILE R 446       0.304  60.352  49.229  1.00  0.00           C  
ATOM   4284  CG1 ILE R 446      -0.810  60.397  46.969  1.00  0.00           C  
ATOM   4285  CD1 ILE R 446      -1.008  58.882  47.052  1.00  0.00           C  
ATOM   4286  C   ILE R 446       1.894  62.803  48.358  1.00  0.00           C  
ATOM   4287  O   ILE R 446       2.945  62.760  47.732  1.00  0.00           O  
ATOM   4288  N   ARG R 447       1.777  63.202  49.637  1.00  0.00           N  
ATOM   4289  HN  ARG R 447       0.878  63.175  50.072  1.00  0.00           H  
ATOM   4290  CA  ARG R 447       2.964  63.565  50.407  1.00  0.00           C  
ATOM   4291  CB  ARG R 447       2.530  64.562  51.482  1.00  0.00           C  
ATOM   4292  CG  ARG R 447       3.658  65.406  52.078  1.00  0.00           C  
ATOM   4293  CD  ARG R 447       3.124  66.436  53.075  1.00  0.00           C  
ATOM   4294  NE  ARG R 447       2.133  67.310  52.446  1.00  0.00           N  
ATOM   4295  HE  ARG R 447       1.769  67.100  51.539  1.00  0.00           H  
ATOM   4296  CZ  ARG R 447       1.649  68.396  53.083  1.00  0.00           C  
ATOM   4297  NH1 ARG R 447       2.074  68.739  54.298  1.00  0.00           N1+
ATOM   4298 1HH1 ARG R 447       2.768  68.192  54.767  1.00  0.00           H  
ATOM   4299 2HH1 ARG R 447       1.696  69.549  54.744  1.00  0.00           H  
ATOM   4300  NH2 ARG R 447       0.723  69.136  52.483  1.00  0.00           N  
ATOM   4301 1HH2 ARG R 447       0.401  68.887  51.569  1.00  0.00           H  
ATOM   4302 2HH2 ARG R 447       0.349  69.941  52.943  1.00  0.00           H  
ATOM   4303  C   ARG R 447       3.635  62.380  51.079  1.00  0.00           C  
ATOM   4304  O   ARG R 447       4.853  62.270  51.114  1.00  0.00           O  
ATOM   4305  N   ARG R 448       2.764  61.506  51.621  1.00  0.00           N  
ATOM   4306  HN  ARG R 448       1.784  61.661  51.517  1.00  0.00           H  
ATOM   4307  CA  ARG R 448       3.250  60.405  52.446  1.00  0.00           C  
ATOM   4308  CB  ARG R 448       3.460  60.919  53.876  1.00  0.00           C  
ATOM   4309  CG  ARG R 448       4.101  59.908  54.830  1.00  0.00           C  
ATOM   4310  CD  ARG R 448       4.639  60.560  56.103  0.68  0.00           C  
ATOM   4311  NE  ARG R 448       5.720  61.494  55.789  1.00  0.00           N  
ATOM   4312  HE  ARG R 448       6.558  61.164  55.355  1.00  0.00           H  
ATOM   4313  CZ  ARG R 448       5.598  62.811  56.058  1.00  0.00           C  
ATOM   4314  NH1 ARG R 448       4.502  63.307  56.632  1.00  0.00           N1+
ATOM   4315 1HH1 ARG R 448       3.741  62.707  56.879  1.00  0.00           H  
ATOM   4316 2HH1 ARG R 448       4.440  64.288  56.816  1.00  0.00           H  
ATOM   4317  NH2 ARG R 448       6.593  63.633  55.739  1.00  0.00           N  
ATOM   4318 1HH2 ARG R 448       7.419  63.273  55.306  1.00  0.00           H  
ATOM   4319 2HH2 ARG R 448       6.514  64.611  55.932  1.00  0.00           H  
ATOM   4320  C   ARG R 448       2.309  59.219  52.453  1.00  0.00           C  
ATOM   4321  O   ARG R 448       1.116  59.336  52.704  1.00  0.00           O  
ATOM   4322  N   ILE R 449       2.933  58.059  52.174  1.00  0.00           N  
ATOM   4323  HN  ILE R 449       3.908  58.055  51.951  1.00  0.00           H  
ATOM   4324  CA  ILE R 449       2.185  56.810  52.296  1.00  0.00           C  
ATOM   4325  CB  ILE R 449       2.266  56.016  50.983  1.00  0.00           C  
ATOM   4326  CG2 ILE R 449       1.325  54.808  51.018  1.00  0.00           C  
ATOM   4327  CG1 ILE R 449       1.966  56.916  49.782  1.00  0.00           C  
ATOM   4328  CD1 ILE R 449       2.145  56.215  48.437  1.00  0.00           C  
ATOM   4329  C   ILE R 449       2.740  55.985  53.439  1.00  0.00           C  
ATOM   4330  O   ILE R 449       3.922  55.670  53.482  1.00  0.00           O  
ATOM   4331  N   ARG R 450       1.826  55.673  54.377  1.00  0.00           N  
ATOM   4332  HN  ARG R 450       0.866  55.920  54.248  1.00  0.00           H  
ATOM   4333  CA  ARG R 450       2.267  54.949  55.568  1.00  0.00           C  
ATOM   4334  CB  ARG R 450       1.760  55.666  56.822  1.00  0.00           C  
ATOM   4335  CG  ARG R 450       2.014  57.174  56.770  1.00  0.00           C  
ATOM   4336  CD  ARG R 450       1.455  57.927  57.975  1.00  0.00           C  
ATOM   4337  NE  ARG R 450       1.567  59.370  57.771  1.00  0.00           N  
ATOM   4338  HE  ARG R 450       1.318  59.773  56.890  1.00  0.00           H  
ATOM   4339  CZ  ARG R 450       1.957  60.185  58.772  1.00  0.00           C  
ATOM   4340  NH1 ARG R 450       2.286  59.707  59.971  1.00  0.00           N1+
ATOM   4341 1HH1 ARG R 450       2.249  58.724  60.154  1.00  0.00           H  
ATOM   4342 2HH1 ARG R 450       2.572  60.336  60.693  1.00  0.00           H  
ATOM   4343  NH2 ARG R 450       2.014  61.496  58.555  1.00  0.00           N  
ATOM   4344 1HH2 ARG R 450       1.769  61.865  57.659  1.00  0.00           H  
ATOM   4345 2HH2 ARG R 450       2.303  62.112  59.288  1.00  0.00           H  
ATOM   4346  C   ARG R 450       1.780  53.517  55.551  1.00  0.00           C  
ATOM   4347  O   ARG R 450       0.587  53.240  55.535  1.00  0.00           O  
ATOM   4348  N   VAL R 451       2.783  52.619  55.504  1.00  0.00           N  
ATOM   4349  HN  VAL R 451       3.731  52.914  55.624  1.00  0.00           H  
ATOM   4350  CA  VAL R 451       2.467  51.236  55.156  1.00  0.00           C  
ATOM   4351  CB  VAL R 451       3.271  50.854  53.896  1.00  0.00           C  
ATOM   4352  CG1 VAL R 451       2.997  49.434  53.398  1.00  0.00           C  
ATOM   4353  CG2 VAL R 451       3.085  51.871  52.768  1.00  0.00           C  
ATOM   4354  C   VAL R 451       2.752  50.250  56.273  1.00  0.00           C  
ATOM   4355  O   VAL R 451       3.822  50.240  56.865  1.00  0.00           O  
ATOM   4356  N   LYS R 452       1.741  49.389  56.505  1.00  0.00           N  
ATOM   4357  HN  LYS R 452       0.870  49.486  56.024  1.00  0.00           H  
ATOM   4358  CA  LYS R 452       2.044  48.206  57.308  1.00  0.00           C  
ATOM   4359  CB  LYS R 452       0.915  47.912  58.294  1.00  0.00           C  
ATOM   4360  CG  LYS R 452       0.736  49.059  59.290  1.00  0.00           C  
ATOM   4361  CD  LYS R 452      -0.259  48.808  60.424  1.00  0.00           C  
ATOM   4362  CE  LYS R 452      -1.739  48.898  60.046  1.00  0.00           C  
ATOM   4363  NZ  LYS R 452      -2.148  47.794  59.164  1.00  0.00           N1+
ATOM   4364  HZ1 LYS R 452      -3.165  47.873  58.960  1.00  0.00           H  
ATOM   4365  HZ2 LYS R 452      -1.959  46.886  59.634  1.00  0.00           H  
ATOM   4366  HZ3 LYS R 452      -1.615  47.841  58.273  1.00  0.00           H  
ATOM   4367  C   LYS R 452       2.311  47.005  56.429  1.00  0.00           C  
ATOM   4368  O   LYS R 452       1.803  46.901  55.321  1.00  0.00           O  
ATOM   4369  N   SER R 453       3.173  46.120  56.960  1.00  0.00           N  
ATOM   4370  HN  SER R 453       3.506  46.212  57.899  1.00  0.00           H  
ATOM   4371  CA  SER R 453       3.652  45.065  56.070  1.00  0.00           C  
ATOM   4372  CB  SER R 453       5.182  45.096  56.011  1.00  0.00           C  
ATOM   4373  OG  SER R 453       5.652  44.285  54.932  1.00  0.00           O  
ATOM   4374  HG  SER R 453       5.325  43.408  55.085  1.00  0.00           H  
ATOM   4375  C   SER R 453       3.111  43.676  56.366  1.00  0.00           C  
ATOM   4376  O   SER R 453       3.847  42.722  56.592  1.00  0.00           O  
ATOM   4377  N   GLY R 454       1.766  43.614  56.326  1.00  0.00           N  
ATOM   4378  HN  GLY R 454       1.221  44.443  56.196  1.00  0.00           H  
ATOM   4379  CA  GLY R 454       1.140  42.300  56.451  1.00  0.00           C  
ATOM   4380  C   GLY R 454       0.462  42.079  57.782  1.00  0.00           C  
ATOM   4381  O   GLY R 454      -0.586  42.632  58.084  1.00  0.00           O  
ATOM   4382  N   GLU R 455       1.139  41.226  58.568  1.00  0.00           N  
ATOM   4383  HN  GLU R 455       1.969  40.784  58.229  1.00  0.00           H  
ATOM   4384  CA  GLU R 455       0.679  41.004  59.937  1.00  0.00           C  
ATOM   4385  CB  GLU R 455       0.341  39.519  60.137  1.00  0.00           C  
ATOM   4386  CG  GLU R 455      -0.971  39.031  59.501  1.00  0.00           C  
ATOM   4387  CD  GLU R 455      -0.905  38.975  57.984  1.00  0.00           C  
ATOM   4388  OE1 GLU R 455      -0.026  38.299  57.450  1.00  0.00           O  
ATOM   4389  OE2 GLU R 455      -1.744  39.604  57.341  1.00  0.00           O1-
ATOM   4390  C   GLU R 455       1.740  41.424  60.939  1.00  0.00           C  
ATOM   4391  O   GLU R 455       1.955  40.794  61.968  1.00  0.00           O  
ATOM   4392  N   THR R 456       2.430  42.514  60.546  1.00  0.00           N  
ATOM   4393  HN  THR R 456       2.134  43.034  59.745  1.00  0.00           H  
ATOM   4394  CA  THR R 456       3.665  42.873  61.241  1.00  0.00           C  
ATOM   4395  CB  THR R 456       4.813  42.915  60.227  1.00  0.00           C  
ATOM   4396  OG1 THR R 456       4.527  43.889  59.218  1.00  0.00           O  
ATOM   4397  HG1 THR R 456       5.265  43.893  58.624  1.00  0.00           H  
ATOM   4398  CG2 THR R 456       5.057  41.544  59.592  1.00  0.00           C  
ATOM   4399  C   THR R 456       3.637  44.187  62.003  1.00  0.00           C  
ATOM   4400  O   THR R 456       4.516  44.447  62.817  1.00  0.00           O  
ATOM   4401  N   GLN R 457       2.601  45.004  61.688  1.00  0.00           N  
ATOM   4402  HN  GLN R 457       1.934  44.701  61.008  1.00  0.00           H  
ATOM   4403  CA  GLN R 457       2.435  46.324  62.313  1.00  0.00           C  
ATOM   4404  CB  GLN R 457       2.110  46.193  63.812  1.00  0.00           C  
ATOM   4405  CG  GLN R 457       0.854  45.371  64.128  1.00  0.00           C  
ATOM   4406  CD  GLN R 457      -0.344  46.274  64.369  1.00  0.00           C  
ATOM   4407  OE1 GLN R 457      -0.889  46.334  65.463  1.00  0.00           O  
ATOM   4408  NE2 GLN R 457      -0.738  46.971  63.291  1.00  0.00           N  
ATOM   4409 1HE2 GLN R 457      -0.260  46.878  62.418  1.00  0.00           H  
ATOM   4410 2HE2 GLN R 457      -1.520  47.591  63.341  1.00  0.00           H  
ATOM   4411  C   GLN R 457       3.587  47.296  62.082  1.00  0.00           C  
ATOM   4412  O   GLN R 457       3.994  48.039  62.967  1.00  0.00           O  
ATOM   4413  N   ARG R 458       4.107  47.231  60.838  1.00  0.00           N  
ATOM   4414  HN  ARG R 458       3.680  46.647  60.148  1.00  0.00           H  
ATOM   4415  CA  ARG R 458       5.272  48.052  60.506  1.00  0.00           C  
ATOM   4416  CB  ARG R 458       6.097  47.335  59.437  1.00  0.00           C  
ATOM   4417  CG  ARG R 458       6.989  46.230  60.007  1.00  0.00           C  
ATOM   4418  CD  ARG R 458       7.751  45.465  58.921  1.00  0.00           C  
ATOM   4419  NE  ARG R 458       8.543  46.363  58.079  1.00  0.00           N  
ATOM   4420  HE  ARG R 458       8.787  47.278  58.402  1.00  0.00           H  
ATOM   4421  CZ  ARG R 458       8.979  45.957  56.867  1.00  0.00           C  
ATOM   4422  NH1 ARG R 458       8.711  44.737  56.404  1.00  0.00           N1+
ATOM   4423 1HH1 ARG R 458       8.178  44.091  56.950  1.00  0.00           H  
ATOM   4424 2HH1 ARG R 458       9.045  44.467  55.501  1.00  0.00           H  
ATOM   4425  NH2 ARG R 458       9.692  46.791  56.116  1.00  0.00           N  
ATOM   4426 1HH2 ARG R 458       9.903  47.710  56.451  1.00  0.00           H  
ATOM   4427 2HH2 ARG R 458      10.016  46.501  55.216  1.00  0.00           H  
ATOM   4428  C   ARG R 458       4.926  49.440  60.007  1.00  0.00           C  
ATOM   4429  O   ARG R 458       3.794  49.739  59.651  1.00  0.00           O  
ATOM   4430  N   LYS R 459       5.974  50.286  60.007  1.00  0.00           N  
ATOM   4431  HN  LYS R 459       6.870  49.984  60.335  1.00  0.00           H  
ATOM   4432  CA  LYS R 459       5.771  51.645  59.510  1.00  0.00           C  
ATOM   4433  CB  LYS R 459       5.920  52.662  60.645  1.00  0.00           C  
ATOM   4434  CG  LYS R 459       4.849  52.524  61.731  1.00  0.00           C  
ATOM   4435  CD  LYS R 459       5.022  53.537  62.863  1.00  0.00           C  
ATOM   4436  CE  LYS R 459       6.355  53.381  63.597  1.00  0.00           C  
ATOM   4437  NZ  LYS R 459       6.445  54.392  64.660  1.00  0.00           N1+
ATOM   4438  HZ1 LYS R 459       7.363  54.308  65.142  1.00  0.00           H  
ATOM   4439  HZ2 LYS R 459       5.677  54.242  65.345  1.00  0.00           H  
ATOM   4440  HZ3 LYS R 459       6.358  55.340  64.242  1.00  0.00           H  
ATOM   4441  C   LYS R 459       6.727  51.995  58.393  1.00  0.00           C  
ATOM   4442  O   LYS R 459       7.915  52.217  58.593  1.00  0.00           O  
ATOM   4443  N   LEU R 460       6.126  52.038  57.192  1.00  0.00           N  
ATOM   4444  HN  LEU R 460       5.147  51.852  57.113  1.00  0.00           H  
ATOM   4445  CA  LEU R 460       6.909  52.419  56.022  1.00  0.00           C  
ATOM   4446  CB  LEU R 460       6.826  51.353  54.921  1.00  0.00           C  
ATOM   4447  CG  LEU R 460       7.551  50.026  55.169  1.00  0.00           C  
ATOM   4448  CD1 LEU R 460       6.757  49.033  56.020  1.00  0.00           C  
ATOM   4449  CD2 LEU R 460       7.968  49.385  53.847  1.00  0.00           C  
ATOM   4450  C   LEU R 460       6.408  53.729  55.461  1.00  0.00           C  
ATOM   4451  O   LEU R 460       5.538  53.775  54.601  1.00  0.00           O  
ATOM   4452  N   THR R 461       7.009  54.804  56.005  1.00  0.00           N  
ATOM   4453  HN  THR R 461       7.736  54.688  56.683  1.00  0.00           H  
ATOM   4454  CA  THR R 461       6.620  56.129  55.529  1.00  0.00           C  
ATOM   4455  CB  THR R 461       6.766  57.160  56.652  1.00  0.00           C  
ATOM   4456  OG1 THR R 461       8.128  57.227  57.086  1.00  0.00           O  
ATOM   4457  HG1 THR R 461       8.644  57.466  56.327  1.00  0.00           H  
ATOM   4458  CG2 THR R 461       5.851  56.808  57.827  1.00  0.00           C  
ATOM   4459  C   THR R 461       7.402  56.564  54.308  1.00  0.00           C  
ATOM   4460  O   THR R 461       8.588  56.291  54.165  1.00  0.00           O  
ATOM   4461  N   PHE R 462       6.653  57.245  53.422  1.00  0.00           N  
ATOM   4462  HN  PHE R 462       5.689  57.428  53.614  1.00  0.00           H  
ATOM   4463  CA  PHE R 462       7.262  57.657  52.160  1.00  0.00           C  
ATOM   4464  CB  PHE R 462       6.682  56.823  51.012  1.00  0.00           C  
ATOM   4465  CG  PHE R 462       7.086  55.375  51.172  1.00  0.00           C  
ATOM   4466  CD1 PHE R 462       6.102  54.417  51.494  1.00  0.00           C  
ATOM   4467  CD2 PHE R 462       8.438  55.005  51.002  1.00  0.00           C  
ATOM   4468  CE1 PHE R 462       6.475  53.068  51.652  1.00  0.00           C  
ATOM   4469  CE2 PHE R 462       8.812  53.657  51.161  1.00  0.00           C  
ATOM   4470  CZ  PHE R 462       7.826  52.702  51.486  1.00  0.00           C  
ATOM   4471  C   PHE R 462       7.097  59.138  51.900  1.00  0.00           C  
ATOM   4472  O   PHE R 462       6.459  59.846  52.667  1.00  0.00           O  
ATOM   4473  N   CYS R 463       7.721  59.588  50.792  1.00  0.00           N  
ATOM   4474  HN  CYS R 463       8.250  58.978  50.202  1.00  0.00           H  
ATOM   4475  CA  CYS R 463       7.645  61.025  50.539  1.00  0.00           C  
ATOM   4476  CB  CYS R 463       8.455  61.823  51.565  1.00  0.00           C  
ATOM   4477  SG  CYS R 463       9.884  62.014  52.656  1.00  0.00           S  
ATOM   4478  C   CYS R 463       7.973  61.462  49.131  1.00  0.00           C  
ATOM   4479  O   CYS R 463       8.962  61.063  48.532  1.00  0.00           O  
ATOM   4480  N   THR R 464       7.081  62.356  48.663  1.00  0.00           N  
ATOM   4481  HN  THR R 464       6.243  62.528  49.180  1.00  0.00           H  
ATOM   4482  CA  THR R 464       7.372  63.130  47.459  1.00  0.00           C  
ATOM   4483  CB  THR R 464       7.172  62.304  46.177  1.00  0.00           C  
ATOM   4484  OG1 THR R 464       7.726  62.989  45.051  1.00  0.00           O  
ATOM   4485  HG1 THR R 464       7.597  62.426  44.299  1.00  0.00           H  
ATOM   4486  CG2 THR R 464       5.710  61.953  45.917  1.00  0.00           C  
ATOM   4487  C   THR R 464       6.581  64.425  47.429  1.00  0.00           C  
ATOM   4488  O   THR R 464       5.506  64.544  48.006  1.00  0.00           O  
ATOM   4489  N   GLU R 465       7.192  65.397  46.731  1.00  0.00           N  
ATOM   4490  HN  GLU R 465       8.080  65.225  46.305  1.00  0.00           H  
ATOM   4491  CA  GLU R 465       6.587  66.727  46.691  1.00  0.00           C  
ATOM   4492  CB  GLU R 465       7.177  67.605  47.811  1.00  0.00           C  
ATOM   4493  CG  GLU R 465       8.608  68.143  47.622  1.00  0.00           C  
ATOM   4494  CD  GLU R 465       9.630  67.027  47.499  1.00  0.00           C  
ATOM   4495  OE1 GLU R 465       9.874  66.336  48.487  1.00  0.00           O  
ATOM   4496  OE2 GLU R 465      10.180  66.860  46.411  1.00  0.00           O1-
ATOM   4497  C   GLU R 465       6.677  67.420  45.340  1.00  0.00           C  
ATOM   4498  O   GLU R 465       6.365  68.597  45.203  1.00  0.00           O  
ATOM   4499  N   ASP R 466       7.143  66.629  44.352  1.00  0.00           N  
ATOM   4500  HN  ASP R 466       7.304  65.655  44.512  1.00  0.00           H  
ATOM   4501  CA  ASP R 466       7.408  67.204  43.035  1.00  0.00           C  
ATOM   4502  CB  ASP R 466       8.713  66.638  42.444  1.00  0.00           C  
ATOM   4503  CG  ASP R 466       8.743  65.116  42.441  1.00  0.00           C  
ATOM   4504  OD1 ASP R 466       9.371  64.546  43.332  1.00  0.00           O  
ATOM   4505  OD2 ASP R 466       8.152  64.511  41.548  1.00  0.00           O1-
ATOM   4506  C   ASP R 466       6.240  67.147  42.061  1.00  0.00           C  
ATOM   4507  O   ASP R 466       5.716  66.088  41.737  1.00  0.00           O  
ATOM   4508  N   PRO R 467       5.844  68.368  41.611  1.00  0.00           N  
ATOM   4509  CD  PRO R 467       6.400  69.656  42.031  1.00  0.00           C  
ATOM   4510  CA  PRO R 467       4.723  68.491  40.671  1.00  0.00           C  
ATOM   4511  CB  PRO R 467       4.292  69.930  40.990  1.00  0.00           C  
ATOM   4512  CG  PRO R 467       5.574  70.700  41.297  1.00  0.00           C  
ATOM   4513  C   PRO R 467       5.155  68.412  39.211  1.00  0.00           C  
ATOM   4514  O   PRO R 467       4.952  69.329  38.422  1.00  0.00           O  
ATOM   4515  N   GLU R 468       5.775  67.262  38.888  1.00  0.00           N  
ATOM   4516  HN  GLU R 468       5.856  66.520  39.552  1.00  0.00           H  
ATOM   4517  CA  GLU R 468       6.307  67.133  37.534  1.00  0.00           C  
ATOM   4518  CB  GLU R 468       7.645  66.387  37.581  1.00  0.00           C  
ATOM   4519  CG  GLU R 468       8.669  66.966  38.566  1.00  0.00           C  
ATOM   4520  CD  GLU R 468       9.002  68.407  38.225  1.00  0.00           C  
ATOM   4521  OE1 GLU R 468       9.694  68.633  37.234  1.00  0.00           O  
ATOM   4522  OE2 GLU R 468       8.572  69.297  38.958  1.00  0.00           O1-
ATOM   4523  C   GLU R 468       5.374  66.408  36.592  1.00  0.00           C  
ATOM   4524  O   GLU R 468       4.534  65.620  37.000  1.00  0.00           O  
ATOM   4525  N   ASN R 469       5.572  66.708  35.295  1.00  0.00           N  
ATOM   4526  HN  ASN R 469       6.285  67.358  35.031  1.00  0.00           H  
ATOM   4527  CA  ASN R 469       4.825  65.953  34.288  1.00  0.00           C  
ATOM   4528  CB  ASN R 469       4.571  66.852  33.069  1.00  0.00           C  
ATOM   4529  CG  ASN R 469       3.454  66.298  32.200  1.00  0.00           C  
ATOM   4530  OD1 ASN R 469       2.639  65.487  32.621  1.00  0.00           O  
ATOM   4531  ND2 ASN R 469       3.467  66.786  30.948  1.00  0.00           N  
ATOM   4532 1HD2 ASN R 469       4.160  67.446  30.661  1.00  0.00           H  
ATOM   4533 2HD2 ASN R 469       2.778  66.494  30.285  1.00  0.00           H  
ATOM   4534  C   ASN R 469       5.482  64.632  33.892  1.00  0.00           C  
ATOM   4535  O   ASN R 469       4.927  63.836  33.146  1.00  0.00           O  
ATOM   4536  N   THR R 470       6.692  64.433  34.455  1.00  0.00           N  
ATOM   4537  HN  THR R 470       7.098  65.126  35.049  1.00  0.00           H  
ATOM   4538  CA  THR R 470       7.359  63.143  34.307  1.00  0.00           C  
ATOM   4539  CB  THR R 470       8.877  63.352  34.340  1.00  0.00           C  
ATOM   4540  OG1 THR R 470       9.259  63.965  35.577  1.00  0.00           O  
ATOM   4541  HG1 THR R 470       8.947  63.399  36.270  1.00  0.00           H  
ATOM   4542  CG2 THR R 470       9.329  64.215  33.160  1.00  0.00           C  
ATOM   4543  C   THR R 470       6.963  62.128  35.368  1.00  0.00           C  
ATOM   4544  O   THR R 470       7.108  60.925  35.185  1.00  0.00           O  
ATOM   4545  N   SER R 471       6.445  62.676  36.486  1.00  0.00           N  
ATOM   4546  HN  SER R 471       6.342  63.666  36.577  1.00  0.00           H  
ATOM   4547  CA  SER R 471       6.035  61.787  37.568  1.00  0.00           C  
ATOM   4548  CB  SER R 471       6.826  62.120  38.840  1.00  0.00           C  
ATOM   4549  OG  SER R 471       6.625  63.488  39.211  1.00  0.00           O  
ATOM   4550  HG  SER R 471       5.721  63.567  39.487  1.00  0.00           H  
ATOM   4551  C   SER R 471       4.533  61.754  37.805  1.00  0.00           C  
ATOM   4552  O   SER R 471       3.898  60.710  37.747  1.00  0.00           O  
ATOM   4553  N   ILE R 472       3.991  62.959  38.058  1.00  0.00           N  
ATOM   4554  HN  ILE R 472       4.571  63.773  38.067  1.00  0.00           H  
ATOM   4555  CA  ILE R 472       2.551  63.043  38.289  1.00  0.00           C  
ATOM   4556  CB  ILE R 472       2.269  63.747  39.628  1.00  0.00           C  
ATOM   4557  CG2 ILE R 472       2.943  65.109  39.792  1.00  0.00           C  
ATOM   4558  CG1 ILE R 472       0.829  63.671  40.155  1.00  0.00           C  
ATOM   4559  CD1 ILE R 472      -0.100  64.789  39.671  1.00  0.00           C  
ATOM   4560  C   ILE R 472       1.789  63.622  37.108  1.00  0.00           C  
ATOM   4561  O   ILE R 472       1.987  64.747  36.668  1.00  0.00           O  
ATOM   4562  N   SER R 473       0.905  62.736  36.617  1.00  0.00           N  
ATOM   4563  HN  SER R 473       0.844  61.852  37.080  1.00  0.00           H  
ATOM   4564  CA  SER R 473       0.101  62.973  35.417  1.00  0.00           C  
ATOM   4565  CB  SER R 473       1.048  62.904  34.203  0.68  0.00           C  
ATOM   4566  OG  SER R 473       0.364  63.190  32.982  1.00  0.00           O  
ATOM   4567  HG  SER R 473      -0.261  62.488  32.850  1.00  0.00           H  
ATOM   4568  C   SER R 473      -0.921  61.848  35.349  1.00  0.00           C  
ATOM   4569  O   SER R 473      -0.667  60.779  35.887  1.00  0.00           O  
ATOM   4570  N   PRO R 474      -2.095  62.106  34.702  1.00  0.00           N  
ATOM   4571  CD  PRO R 474      -2.529  63.393  34.157  1.00  0.00           C  
ATOM   4572  CA  PRO R 474      -3.110  61.050  34.533  1.00  0.00           C  
ATOM   4573  CB  PRO R 474      -3.997  61.691  33.459  1.00  0.00           C  
ATOM   4574  CG  PRO R 474      -3.983  63.179  33.774  1.00  0.00           C  
ATOM   4575  C   PRO R 474      -2.593  59.711  34.021  1.00  0.00           C  
ATOM   4576  O   PRO R 474      -2.311  59.529  32.843  1.00  0.00           O  
ATOM   4577  N   GLY R 475      -2.486  58.782  34.994  1.00  0.00           N  
ATOM   4578  HN  GLY R 475      -2.702  59.033  35.937  1.00  0.00           H  
ATOM   4579  CA  GLY R 475      -1.965  57.451  34.677  1.00  0.00           C  
ATOM   4580  C   GLY R 475      -0.450  57.367  34.549  1.00  0.00           C  
ATOM   4581  O   GLY R 475       0.078  56.722  33.651  1.00  0.00           O  
ATOM   4582  N   GLN R 476       0.220  58.051  35.497  1.00  0.00           N  
ATOM   4583  HN  GLN R 476      -0.285  58.573  36.185  1.00  0.00           H  
ATOM   4584  CA  GLN R 476       1.683  58.066  35.472  1.00  0.00           C  
ATOM   4585  CB  GLN R 476       2.165  59.349  34.786  1.00  0.00           C  
ATOM   4586  CG  GLN R 476       3.658  59.365  34.446  1.00  0.00           C  
ATOM   4587  CD  GLN R 476       4.047  60.750  33.985  1.00  0.00           C  
ATOM   4588  OE1 GLN R 476       3.989  61.717  34.734  1.00  0.00           O  
ATOM   4589  NE2 GLN R 476       4.458  60.794  32.706  1.00  0.00           N  
ATOM   4590 1HE2 GLN R 476       4.481  59.965  32.148  1.00  0.00           H  
ATOM   4591 2HE2 GLN R 476       4.747  61.659  32.296  1.00  0.00           H  
ATOM   4592  C   GLN R 476       2.253  58.001  36.874  1.00  0.00           C  
ATOM   4593  O   GLN R 476       1.708  58.571  37.810  1.00  0.00           O  
ATOM   4594  N   GLU R 477       3.373  57.257  36.962  1.00  0.00           N  
ATOM   4595  HN  GLU R 477       3.790  56.909  36.123  1.00  0.00           H  
ATOM   4596  CA  GLU R 477       3.955  56.935  38.263  1.00  0.00           C  
ATOM   4597  CB  GLU R 477       4.892  55.728  38.144  1.00  0.00           C  
ATOM   4598  CG  GLU R 477       4.284  54.441  37.567  1.00  0.00           C  
ATOM   4599  CD  GLU R 477       4.249  54.482  36.049  1.00  0.00           C  
ATOM   4600  OE1 GLU R 477       5.316  54.497  35.436  1.00  0.00           O  
ATOM   4601  OE2 GLU R 477       3.157  54.494  35.484  1.00  0.00           O1-
ATOM   4602  C   GLU R 477       4.706  58.071  38.932  1.00  0.00           C  
ATOM   4603  O   GLU R 477       5.752  58.523  38.481  1.00  0.00           O  
ATOM   4604  N   LEU R 478       4.102  58.489  40.059  1.00  0.00           N  
ATOM   4605  HN  LEU R 478       3.262  58.032  40.346  1.00  0.00           H  
ATOM   4606  CA  LEU R 478       4.718  59.487  40.929  1.00  0.00           C  
ATOM   4607  CB  LEU R 478       3.585  60.276  41.595  1.00  0.00           C  
ATOM   4608  CG  LEU R 478       3.986  61.313  42.647  1.00  0.00           C  
ATOM   4609  CD1 LEU R 478       4.892  62.423  42.112  1.00  0.00           C  
ATOM   4610  CD2 LEU R 478       2.765  61.864  43.383  1.00  0.00           C  
ATOM   4611  C   LEU R 478       5.593  58.805  41.964  1.00  0.00           C  
ATOM   4612  O   LEU R 478       5.131  58.048  42.808  1.00  0.00           O  
ATOM   4613  N   TRP R 479       6.898  59.094  41.820  1.00  0.00           N  
ATOM   4614  HN  TRP R 479       7.188  59.803  41.177  1.00  0.00           H  
ATOM   4615  CA  TRP R 479       7.875  58.312  42.574  1.00  0.00           C  
ATOM   4616  CB  TRP R 479       9.167  58.242  41.754  1.00  0.00           C  
ATOM   4617  CG  TRP R 479       9.928  56.948  41.971  1.00  0.00           C  
ATOM   4618  CD2 TRP R 479      11.212  56.599  41.413  1.00  0.00           C  
ATOM   4619  CE2 TRP R 479      11.533  55.277  41.867  1.00  0.00           C  
ATOM   4620  CE3 TRP R 479      12.111  57.291  40.572  1.00  0.00           C  
ATOM   4621  CD1 TRP R 479       9.544  55.827  42.728  1.00  0.00           C  
ATOM   4622  NE1 TRP R 479      10.482  54.845  42.671  1.00  0.00           N  
ATOM   4623  HE1 TRP R 479      10.428  53.977  43.122  1.00  0.00           H  
ATOM   4624  CZ2 TRP R 479      12.744  54.674  41.468  1.00  0.00           C  
ATOM   4625  CZ3 TRP R 479      13.320  56.676  40.183  1.00  0.00           C  
ATOM   4626  CH2 TRP R 479      13.635  55.374  40.627  1.00  0.00           C  
ATOM   4627  C   TRP R 479       8.152  58.824  43.976  1.00  0.00           C  
ATOM   4628  O   TRP R 479       8.560  59.958  44.192  1.00  0.00           O  
ATOM   4629  N   PHE R 480       7.906  57.895  44.917  1.00  0.00           N  
ATOM   4630  HN  PHE R 480       7.584  56.993  44.633  1.00  0.00           H  
ATOM   4631  CA  PHE R 480       8.200  58.170  46.322  1.00  0.00           C  
ATOM   4632  CB  PHE R 480       7.134  57.528  47.220  1.00  0.00           C  
ATOM   4633  CG  PHE R 480       5.787  58.201  47.113  1.00  0.00           C  
ATOM   4634  CD1 PHE R 480       4.973  57.980  45.981  1.00  0.00           C  
ATOM   4635  CD2 PHE R 480       5.358  59.030  48.172  1.00  0.00           C  
ATOM   4636  CE1 PHE R 480       3.716  58.605  45.900  1.00  0.00           C  
ATOM   4637  CE2 PHE R 480       4.099  59.653  48.096  1.00  0.00           C  
ATOM   4638  CZ  PHE R 480       3.295  59.436  46.957  1.00  0.00           C  
ATOM   4639  C   PHE R 480       9.522  57.563  46.740  1.00  0.00           C  
ATOM   4640  O   PHE R 480      10.072  56.682  46.090  1.00  0.00           O  
ATOM   4641  N   ARG R 481       9.986  58.088  47.886  1.00  0.00           N  
ATOM   4642  HN  ARG R 481       9.470  58.823  48.327  1.00  0.00           H  
ATOM   4643  CA  ARG R 481      11.242  57.619  48.467  1.00  0.00           C  
ATOM   4644  CB  ARG R 481      12.364  58.591  48.077  1.00  0.00           C  
ATOM   4645  CG  ARG R 481      11.992  60.055  48.311  1.00  0.00           C  
ATOM   4646  CD  ARG R 481      12.812  61.019  47.454  1.00  0.00           C  
ATOM   4647  NE  ARG R 481      12.189  62.342  47.420  1.00  0.00           N  
ATOM   4648  HE  ARG R 481      12.425  63.028  48.108  1.00  0.00           H  
ATOM   4649  CZ  ARG R 481      11.239  62.638  46.502  1.00  0.00           C  
ATOM   4650  NH1 ARG R 481      10.858  61.761  45.574  1.00  0.00           N1+
ATOM   4651 1HH1 ARG R 481      11.276  60.854  45.529  1.00  0.00           H  
ATOM   4652 2HH1 ARG R 481      10.146  62.013  44.918  1.00  0.00           H  
ATOM   4653  NH2 ARG R 481      10.667  63.837  46.525  1.00  0.00           N  
ATOM   4654 1HH2 ARG R 481      10.943  64.511  47.210  1.00  0.00           H  
ATOM   4655 2HH2 ARG R 481       9.959  64.065  45.856  1.00  0.00           H  
ATOM   4656  C   ARG R 481      11.113  57.475  49.969  1.00  0.00           C  
ATOM   4657  O   ARG R 481      10.070  57.759  50.543  1.00  0.00           O  
ATOM   4658  N   LYS R 482      12.219  57.011  50.583  1.00  0.00           N  
ATOM   4659  HN  LYS R 482      13.053  56.829  50.062  1.00  0.00           H  
ATOM   4660  CA  LYS R 482      12.163  56.779  52.027  1.00  0.00           C  
ATOM   4661  CB  LYS R 482      13.386  55.975  52.469  1.00  0.00           C  
ATOM   4662  CG  LYS R 482      13.455  54.594  51.816  1.00  0.00           C  
ATOM   4663  CD  LYS R 482      12.293  53.682  52.215  1.00  0.00           C  
ATOM   4664  CE  LYS R 482      12.364  52.309  51.545  1.00  0.00           C  
ATOM   4665  NZ  LYS R 482      13.579  51.605  51.979  1.00  0.00           N1+
ATOM   4666  HZ1 LYS R 482      13.620  50.672  51.522  1.00  0.00           H  
ATOM   4667  HZ2 LYS R 482      13.559  51.485  53.012  1.00  0.00           H  
ATOM   4668  HZ3 LYS R 482      14.418  52.157  51.709  1.00  0.00           H  
ATOM   4669  C   LYS R 482      12.058  58.046  52.851  1.00  0.00           C  
ATOM   4670  O   LYS R 482      12.704  59.054  52.586  1.00  0.00           O  
ATOM   4671  N   CYS R 483      11.177  57.932  53.860  1.00  0.00           N  
ATOM   4672  HN  CYS R 483      10.702  57.065  54.014  1.00  0.00           H  
ATOM   4673  CA  CYS R 483      10.895  59.101  54.687  1.00  0.00           C  
ATOM   4674  CB  CYS R 483       9.474  59.610  54.426  1.00  0.00           C  
ATOM   4675  SG  CYS R 483       9.147  61.389  54.455  1.00  0.00           S  
ATOM   4676  C   CYS R 483      11.156  58.883  56.170  1.00  0.00           C  
ATOM   4677 1OCT CYS R 483      10.990  57.753  56.632  1.00  0.00           O  
ATOM   4678 2OCT CYS R 483      11.826  59.730  56.760  1.00  0.00           O1-
TER    4679      CYS R 483 
ATOM   4680  N   SER L  12      43.326  67.788  32.543  1.00  0.00           N  
ATOM   4681  CA  SER L  12      42.029  67.428  33.135  1.00  0.00           C  
ATOM   4682  CB  SER L  12      41.001  67.205  32.017  1.00  0.00           C  
ATOM   4683  OG  SER L  12      39.713  66.932  32.579  1.00  0.00           O  
ATOM   4684  HG  SER L  12      39.799  66.131  33.080  1.00  0.00           H  
ATOM   4685  C   SER L  12      42.139  66.198  34.016  1.00  0.00           C  
ATOM   4686  O   SER L  12      41.813  66.221  35.196  1.00  0.00           O  
ATOM   4687  HT1 SER L  12      43.211  68.594  31.942  1.00  0.00           H  
ATOM   4688  HT2 SER L  12      43.653  67.029  31.959  1.00  0.00           H  
ATOM   4689  N   LEU L  13      42.608  65.113  33.366  1.00  0.00           N  
ATOM   4690  HN  LEU L  13      42.872  65.181  32.404  1.00  0.00           H  
ATOM   4691  CA  LEU L  13      42.701  63.839  34.074  1.00  0.00           C  
ATOM   4692  CB  LEU L  13      41.772  62.824  33.400  1.00  0.00           C  
ATOM   4693  CG  LEU L  13      40.306  63.263  33.382  1.00  0.00           C  
ATOM   4694  CD1 LEU L  13      39.462  62.442  32.414  1.00  0.00           C  
ATOM   4695  CD2 LEU L  13      39.685  63.334  34.777  1.00  0.00           C  
ATOM   4696  C   LEU L  13      44.119  63.303  34.088  1.00  0.00           C  
ATOM   4697  O   LEU L  13      44.680  62.986  35.130  1.00  0.00           O  
ATOM   4698  N   CYS L  14      44.674  63.243  32.862  1.00  0.00           N  
ATOM   4699  HN  CYS L  14      44.142  63.504  32.056  1.00  0.00           H  
ATOM   4700  CA  CYS L  14      46.076  62.860  32.725  1.00  0.00           C  
ATOM   4701  CB  CYS L  14      46.184  61.678  31.756  1.00  0.00           C  
ATOM   4702  SG  CYS L  14      45.401  60.167  32.357  1.00  0.00           S  
ATOM   4703  C   CYS L  14      46.910  63.989  32.158  1.00  0.00           C  
ATOM   4704  O   CYS L  14      46.403  65.013  31.714  1.00  0.00           O  
ATOM   4705  N   TYR L  15      48.231  63.722  32.165  1.00  0.00           N  
ATOM   4706  HN  TYR L  15      48.570  62.883  32.590  1.00  0.00           H  
ATOM   4707  CA  TYR L  15      49.121  64.558  31.363  1.00  0.00           C  
ATOM   4708  CB  TYR L  15      50.531  64.505  31.971  1.00  0.00           C  
ATOM   4709  CG  TYR L  15      51.466  65.468  31.273  1.00  0.00           C  
ATOM   4710  CD1 TYR L  15      51.369  66.847  31.550  1.00  0.00           C  
ATOM   4711  CE1 TYR L  15      52.238  67.736  30.897  1.00  0.00           C  
ATOM   4712  CD2 TYR L  15      52.412  64.955  30.361  1.00  0.00           C  
ATOM   4713  CE2 TYR L  15      53.281  65.844  29.708  1.00  0.00           C  
ATOM   4714  CZ  TYR L  15      53.183  67.223  29.985  1.00  0.00           C  
ATOM   4715  OH  TYR L  15      54.040  68.092  29.342  1.00  0.00           O  
ATOM   4716  HH  TYR L  15      53.867  68.981  29.623  1.00  0.00           H  
ATOM   4717  C   TYR L  15      49.131  64.094  29.914  1.00  0.00           C  
ATOM   4718  O   TYR L  15      49.011  64.880  28.981  1.00  0.00           O  
ATOM   4719  N   CYS L  16      49.247  62.755  29.793  1.00  0.00           N  
ATOM   4720  HN  CYS L  16      49.407  62.201  30.610  1.00  0.00           H  
ATOM   4721  CA  CYS L  16      49.159  62.120  28.482  1.00  0.00           C  
ATOM   4722  CB  CYS L  16      50.547  62.117  27.827  1.00  0.00           C  
ATOM   4723  SG  CYS L  16      50.535  61.559  26.104  1.00  0.00           S  
ATOM   4724  C   CYS L  16      48.655  60.695  28.599  1.00  0.00           C  
ATOM   4725  O   CYS L  16      48.950  59.984  29.553  1.00  0.00           O  
ATOM   4726  N   PHE L  17      47.883  60.310  27.566  1.00  0.00           N  
ATOM   4727  HN  PHE L  17      47.678  60.951  26.827  1.00  0.00           H  
ATOM   4728  CA  PHE L  17      47.477  58.908  27.482  1.00  0.00           C  
ATOM   4729  CB  PHE L  17      46.055  58.808  26.919  1.00  0.00           C  
ATOM   4730  CG  PHE L  17      45.031  59.242  27.945  1.00  0.00           C  
ATOM   4731  CD1 PHE L  17      44.538  60.565  27.924  1.00  0.00           C  
ATOM   4732  CD2 PHE L  17      44.578  58.310  28.904  1.00  0.00           C  
ATOM   4733  CE1 PHE L  17      43.579  60.962  28.877  1.00  0.00           C  
ATOM   4734  CE2 PHE L  17      43.620  58.705  29.857  1.00  0.00           C  
ATOM   4735  CZ  PHE L  17      43.130  60.027  29.834  1.00  0.00           C  
ATOM   4736  C   PHE L  17      48.439  58.096  26.633  1.00  0.00           C  
ATOM   4737  O   PHE L  17      49.396  58.617  26.072  1.00  0.00           O  
ATOM   4738  N   ALA L  18      48.146  56.782  26.583  1.00  0.00           N  
ATOM   4739  HN  ALA L  18      47.317  56.431  27.017  1.00  0.00           H  
ATOM   4740  CA  ALA L  18      49.063  55.880  25.890  1.00  0.00           C  
ATOM   4741  CB  ALA L  18      48.909  54.445  26.395  1.00  0.00           C  
ATOM   4742  C   ALA L  18      48.961  55.904  24.378  1.00  0.00           C  
ATOM   4743  O   ALA L  18      47.906  56.112  23.791  1.00  0.00           O  
ATOM   4744  N   ALA L  19      50.151  55.675  23.792  1.00  0.00           N  
ATOM   4745  HN  ALA L  19      50.960  55.576  24.372  1.00  0.00           H  
ATOM   4746  CA  ALA L  19      50.279  55.595  22.339  1.00  0.00           C  
ATOM   4747  CB  ALA L  19      50.447  56.985  21.719  1.00  0.00           C  
ATOM   4748  C   ALA L  19      51.467  54.733  21.963  1.00  0.00           C  
ATOM   4749  O   ALA L  19      52.397  54.557  22.741  1.00  0.00           O  
ATOM   4750  N   GLY L  20      51.389  54.193  20.732  1.00  0.00           N  
ATOM   4751  HN  GLY L  20      50.615  54.390  20.130  1.00  0.00           H  
ATOM   4752  CA  GLY L  20      52.521  53.385  20.289  1.00  0.00           C  
ATOM   4753  C   GLY L  20      52.142  52.251  19.362  1.00  0.00           C  
ATOM   4754  O   GLY L  20      51.840  52.451  18.192  1.00  0.00           O  
ATOM   4755  N   SER L  21      52.202  51.040  19.951  1.00  0.00           N  
ATOM   4756  HN  SER L  21      52.429  50.964  20.921  1.00  0.00           H  
ATOM   4757  CA  SER L  21      51.990  49.854  19.120  1.00  0.00           C  
ATOM   4758  CB  SER L  21      53.278  49.085  18.799  1.00  0.00           C  
ATOM   4759  OG  SER L  21      54.272  49.996  18.324  1.00  0.00           O  
ATOM   4760  HG  SER L  21      53.884  50.470  17.601  1.00  0.00           H  
ATOM   4761  C   SER L  21      50.754  48.993  19.366  1.00  0.00           C  
ATOM   4762  O   SER L  21      49.968  48.829  18.442  1.00  0.00           O  
ATOM   4763  N   PRO L  22      50.573  48.447  20.613  1.00  0.00           N  
ATOM   4764  CD  PRO L  22      51.501  48.456  21.745  1.00  0.00           C  
ATOM   4765  CA  PRO L  22      49.352  47.672  20.916  1.00  0.00           C  
ATOM   4766  CB  PRO L  22      49.507  47.392  22.417  1.00  0.00           C  
ATOM   4767  CG  PRO L  22      51.011  47.337  22.648  1.00  0.00           C  
ATOM   4768  C   PRO L  22      48.026  48.365  20.632  1.00  0.00           C  
ATOM   4769  O   PRO L  22      47.981  49.497  20.166  1.00  0.00           O  
ATOM   4770  N   VAL L  23      46.944  47.600  20.915  1.00  0.00           N  
ATOM   4771  HN  VAL L  23      47.106  46.704  21.329  1.00  0.00           H  
ATOM   4772  CA  VAL L  23      45.586  47.984  20.498  1.00  0.00           C  
ATOM   4773  CB  VAL L  23      44.527  47.050  21.123  1.00  0.00           C  
ATOM   4774  CG1 VAL L  23      44.833  45.579  20.848  1.00  0.00           C  
ATOM   4775  CG2 VAL L  23      44.262  47.296  22.607  1.00  0.00           C  
ATOM   4776  C   VAL L  23      45.227  49.454  20.700  1.00  0.00           C  
ATOM   4777  O   VAL L  23      45.612  50.054  21.696  1.00  0.00           O  
ATOM   4778  N   PRO L  24      44.505  50.023  19.690  1.00  0.00           N  
ATOM   4779  CD  PRO L  24      44.017  49.336  18.498  1.00  0.00           C  
ATOM   4780  CA  PRO L  24      44.181  51.462  19.666  1.00  0.00           C  
ATOM   4781  CB  PRO L  24      43.160  51.541  18.529  1.00  0.00           C  
ATOM   4782  CG  PRO L  24      43.617  50.463  17.562  1.00  0.00           C  
ATOM   4783  C   PRO L  24      43.588  52.048  20.933  1.00  0.00           C  
ATOM   4784  O   PRO L  24      43.773  53.216  21.250  1.00  0.00           O  
ATOM   4785  N   PHE L  25      42.879  51.157  21.646  1.00  0.00           N  
ATOM   4786  HN  PHE L  25      42.842  50.213  21.320  1.00  0.00           H  
ATOM   4787  CA  PHE L  25      42.154  51.529  22.860  1.00  0.00           C  
ATOM   4788  CB  PHE L  25      41.266  50.350  23.270  1.00  0.00           C  
ATOM   4789  CG  PHE L  25      40.555  49.753  22.068  1.00  0.00           C  
ATOM   4790  CD1 PHE L  25      39.760  50.566  21.227  1.00  0.00           C  
ATOM   4791  CD2 PHE L  25      40.715  48.376  21.802  1.00  0.00           C  
ATOM   4792  CE1 PHE L  25      39.125  49.998  20.105  1.00  0.00           C  
ATOM   4793  CE2 PHE L  25      40.081  47.805  20.682  1.00  0.00           C  
ATOM   4794  CZ  PHE L  25      39.292  48.622  19.845  1.00  0.00           C  
ATOM   4795  C   PHE L  25      43.009  52.021  24.023  1.00  0.00           C  
ATOM   4796  O   PHE L  25      42.537  52.714  24.916  1.00  0.00           O  
ATOM   4797  N   GLY L  26      44.307  51.669  23.923  1.00  0.00           N  
ATOM   4798  HN  GLY L  26      44.574  50.995  23.237  1.00  0.00           H  
ATOM   4799  CA  GLY L  26      45.337  52.330  24.722  1.00  0.00           C  
ATOM   4800  C   GLY L  26      46.375  52.949  23.808  1.00  0.00           C  
ATOM   4801  O   GLY L  26      46.185  54.036  23.281  1.00  0.00           O  
ATOM   4802  N   PRO L  27      47.481  52.185  23.597  1.00  0.00           N  
ATOM   4803  CD  PRO L  27      47.850  50.990  24.346  1.00  0.00           C  
ATOM   4804  CA  PRO L  27      48.451  52.531  22.542  1.00  0.00           C  
ATOM   4805  CB  PRO L  27      49.490  51.414  22.708  1.00  0.00           C  
ATOM   4806  CG  PRO L  27      49.349  50.900  24.137  1.00  0.00           C  
ATOM   4807  C   PRO L  27      47.830  52.474  21.152  1.00  0.00           C  
ATOM   4808  O   PRO L  27      46.616  52.426  21.033  1.00  0.00           O  
ATOM   4809  N   GLU L  28      48.670  52.505  20.096  1.00  0.00           N  
ATOM   4810  HN  GLU L  28      49.665  52.525  20.192  1.00  0.00           H  
ATOM   4811  CA  GLU L  28      47.998  52.622  18.799  1.00  0.00           C  
ATOM   4812  CB  GLU L  28      48.131  54.037  18.215  1.00  0.00           C  
ATOM   4813  CG  GLU L  28      47.638  55.203  19.091  1.00  0.00           C  
ATOM   4814  CD  GLU L  28      46.178  55.052  19.499  1.00  0.00           C  
ATOM   4815  OE1 GLU L  28      45.353  54.666  18.671  1.00  0.00           O  
ATOM   4816  OE2 GLU L  28      45.872  55.327  20.657  1.00  0.00           O1-
ATOM   4817  C   GLU L  28      48.328  51.590  17.734  1.00  0.00           C  
ATOM   4818  O   GLU L  28      49.435  51.514  17.218  1.00  0.00           O  
ATOM   4819  N   GLY L  29      47.261  50.838  17.387  1.00  0.00           N  
ATOM   4820  HN  GLY L  29      46.440  50.862  17.956  1.00  0.00           H  
ATOM   4821  CA  GLY L  29      47.280  50.072  16.138  1.00  0.00           C  
ATOM   4822  C   GLY L  29      47.804  48.649  16.198  1.00  0.00           C  
ATOM   4823  O   GLY L  29      48.926  48.372  15.791  1.00  0.00           O  
ATOM   4824  N   ARG L  30      46.913  47.761  16.694  1.00  0.00           N  
ATOM   4825  HN  ARG L  30      46.038  48.100  17.039  1.00  0.00           H  
ATOM   4826  CA  ARG L  30      47.213  46.325  16.741  1.00  0.00           C  
ATOM   4827  CB  ARG L  30      48.248  46.071  17.852  1.00  0.00           C  
ATOM   4828  CG  ARG L  30      48.726  44.632  18.069  1.00  0.00           C  
ATOM   4829  CD  ARG L  30      49.710  44.506  19.229  1.00  0.00           C  
ATOM   4830  NE  ARG L  30      49.796  43.123  19.693  1.00  0.00           N  
ATOM   4831  HE  ARG L  30      50.081  42.393  19.071  1.00  0.00           H  
ATOM   4832  CZ  ARG L  30      49.451  42.817  20.963  1.00  0.00           C  
ATOM   4833  NH1 ARG L  30      49.076  43.757  21.831  1.00  0.00           N1+
ATOM   4834 1HH1 ARG L  30      49.045  44.718  21.559  1.00  0.00           H  
ATOM   4835 2HH1 ARG L  30      48.823  43.496  22.762  1.00  0.00           H  
ATOM   4836  NH2 ARG L  30      49.486  41.548  21.359  1.00  0.00           N  
ATOM   4837 1HH2 ARG L  30      49.768  40.833  20.719  1.00  0.00           H  
ATOM   4838 2HH2 ARG L  30      49.231  41.311  22.296  1.00  0.00           H  
ATOM   4839  C   ARG L  30      45.956  45.509  17.012  1.00  0.00           C  
ATOM   4840  O   ARG L  30      45.035  45.973  17.671  1.00  0.00           O  
ATOM   4841  N   LEU L  31      45.991  44.262  16.480  1.00  0.00           N  
ATOM   4842  HN  LEU L  31      46.766  44.041  15.889  1.00  0.00           H  
ATOM   4843  CA  LEU L  31      45.071  43.181  16.864  1.00  0.00           C  
ATOM   4844  CB  LEU L  31      45.338  42.680  18.293  1.00  0.00           C  
ATOM   4845  CG  LEU L  31      45.799  41.222  18.396  1.00  0.00           C  
ATOM   4846  CD1 LEU L  31      44.749  40.208  17.937  1.00  0.00           C  
ATOM   4847  CD2 LEU L  31      47.170  40.975  17.764  1.00  0.00           C  
ATOM   4848  C   LEU L  31      43.588  43.343  16.574  1.00  0.00           C  
ATOM   4849  O   LEU L  31      43.058  42.801  15.612  1.00  0.00           O  
ATOM   4850  N   GLU L  32      42.939  44.092  17.486  1.00  0.00           N  
ATOM   4851  HN  GLU L  32      43.459  44.579  18.187  1.00  0.00           H  
ATOM   4852  CA  GLU L  32      41.484  44.225  17.422  1.00  0.00           C  
ATOM   4853  CB  GLU L  32      40.956  44.545  18.827  1.00  0.00           C  
ATOM   4854  CG  GLU L  32      41.602  43.741  19.968  1.00  0.00           C  
ATOM   4855  CD  GLU L  32      41.264  42.263  19.897  1.00  0.00           C  
ATOM   4856  OE1 GLU L  32      40.459  41.817  20.707  1.00  0.00           O  
ATOM   4857  OE2 GLU L  32      41.814  41.557  19.055  1.00  0.00           O1-
ATOM   4858  C   GLU L  32      41.028  45.295  16.450  1.00  0.00           C  
ATOM   4859  O   GLU L  32      40.050  45.146  15.727  1.00  0.00           O  
ATOM   4860  N   ASP L  33      41.826  46.377  16.467  1.00  0.00           N  
ATOM   4861  HN  ASP L  33      42.571  46.426  17.133  1.00  0.00           H  
ATOM   4862  CA  ASP L  33      41.597  47.490  15.554  1.00  0.00           C  
ATOM   4863  CB  ASP L  33      40.760  48.535  16.317  1.00  0.00           C  
ATOM   4864  CG  ASP L  33      40.258  49.667  15.438  1.00  0.00           C  
ATOM   4865  OD1 ASP L  33      39.658  49.395  14.399  1.00  0.00           O  
ATOM   4866  OD2 ASP L  33      40.472  50.820  15.805  1.00  0.00           O1-
ATOM   4867  C   ASP L  33      42.944  48.010  15.064  1.00  0.00           C  
ATOM   4868  O   ASP L  33      43.994  47.579  15.525  1.00  0.00           O  
ATOM   4869  N   LYS L  34      42.872  48.937  14.093  1.00  0.00           N  
ATOM   4870  HN  LYS L  34      41.985  49.261  13.765  1.00  0.00           H  
ATOM   4871  CA  LYS L  34      44.116  49.403  13.481  1.00  0.00           C  
ATOM   4872  CB  LYS L  34      44.291  48.800  12.075  1.00  0.00           C  
ATOM   4873  CG  LYS L  34      43.401  49.347  10.941  1.00  0.00           C  
ATOM   4874  CD  LYS L  34      41.903  49.018  11.024  1.00  0.00           C  
ATOM   4875  CE  LYS L  34      41.594  47.518  10.993  1.00  0.00           C  
ATOM   4876  NZ  LYS L  34      42.045  46.938   9.719  1.00  0.00           N1+
ATOM   4877  HZ1 LYS L  34      41.818  45.924   9.699  1.00  0.00           H  
ATOM   4878  HZ2 LYS L  34      43.073  47.065   9.626  1.00  0.00           H  
ATOM   4879  HZ3 LYS L  34      41.564  47.418   8.932  1.00  0.00           H  
ATOM   4880  C   LYS L  34      44.317  50.911  13.462  1.00  0.00           C  
ATOM   4881  O   LYS L  34      45.230  51.426  12.827  1.00  0.00           O  
ATOM   4882  N   LEU L  35      43.403  51.600  14.174  1.00  0.00           N  
ATOM   4883  HN  LEU L  35      42.734  51.126  14.746  1.00  0.00           H  
ATOM   4884  CA  LEU L  35      43.417  53.059  14.090  1.00  0.00           C  
ATOM   4885  CB  LEU L  35      41.994  53.597  14.264  1.00  0.00           C  
ATOM   4886  CG  LEU L  35      41.045  53.078  13.178  1.00  0.00           C  
ATOM   4887  CD1 LEU L  35      39.581  53.416  13.454  1.00  0.00           C  
ATOM   4888  CD2 LEU L  35      41.475  53.487  11.767  1.00  0.00           C  
ATOM   4889  C   LEU L  35      44.389  53.736  15.036  1.00  0.00           C  
ATOM   4890  O   LEU L  35      44.900  53.151  15.983  1.00  0.00           O  
ATOM   4891  N   HIS L  36      44.641  55.014  14.693  1.00  0.00           N  
ATOM   4892  HN  HIS L  36      44.168  55.431  13.917  1.00  0.00           H  
ATOM   4893  CA  HIS L  36      45.664  55.750  15.432  1.00  0.00           C  
ATOM   4894  CB  HIS L  36      46.866  56.036  14.521  1.00  0.00           C  
ATOM   4895  CG  HIS L  36      47.391  54.757  13.908  1.00  0.00           C  
ATOM   4896  ND1 HIS L  36      47.866  53.719  14.619  1.00  0.00           N  
ATOM   4897  HD1 HIS L  36      47.927  53.660  15.595  1.00  0.00           H  
ATOM   4898  CD2 HIS L  36      47.466  54.442  12.548  1.00  0.00           C  
ATOM   4899  NE2 HIS L  36      47.995  53.198  12.449  1.00  0.00           N  
ATOM   4900  CE1 HIS L  36      48.242  52.753  13.722  1.00  0.00           C  
ATOM   4901  C   HIS L  36      45.133  57.042  16.021  1.00  0.00           C
[truncated: 356,404 more chars]
